# Supplementary material for: Discovery and replication of a peripheral tissue DNA methylation biosignature to augment a suicide prediction model
Source: Clin Epigenetics. 2016 Nov 3;8:113. doi: 10.1186/s13148-016-0279-1 (PMC5093988; doi:10.1186/s13148-016-0279-1)
Supplement: Additional file 1: — Title: GenRED Offspring Blood Cortisol Associated Probes. Description: Table containing all probes nominally associated with AUC weekday cortisol in the GenRED Offspring blood cohort (N = 18) with the corresponding regression coefficient (β) and p-value. (XLSX 860 kb) [file 13148_2016_279_MOESM1_ESM.xlsx]

## Sheet: Blood_Cort05_Table1
Additional File 1
Table containing all probes nominally associated with AUC weekday cortisol in the GenRED Offspring blood cohort (N=18) with the corresponding regression coefficient (β) and p-value.
Probe_ID	β	P.value
cg16170243	-696.555	1.06e-06
cg02853355	-572.066	2.49e-06
cg05835456	-2841.27	4.6e-06
cg04213101	-2648.34	1.43e-05
cg23437704	-1163.64	1.53e-05
cg17440386	-605.475	1.76e-05
cg12835806	1173.21	1.98e-05
cg21500895	-1201.34	2.1e-05
cg05775627	-304.563	2.44e-05
cg07312641	996.755	2.47e-05
cg25416014	-2079.03	2.53e-05
cg21568145	326.055	2.65e-05
cg23837845	-764.254	2.74e-05
cg22973038	2872.4	3.1e-05
cg18122501	4387.18	3.11e-05
cg05906809	852.902	3.34e-05
cg03556243	-594.327	3.35e-05
cg17307196	-3341.59	3.8e-05
cg04126816	4095.07	4.47e-05
cg26214055	404.155	4.51e-05
cg05350939	806.547	4.66e-05
cg11270005	721.329	5.25e-05
cg21120063	752.903	5.31e-05
cg09855212	-651.523	5.48e-05
cg02724025	-1820.7	5.56e-05
cg10029842	1993.5	5.84e-05
cg08976995	-524.481	5.94e-05
cg00357213	637.103	6.28e-05
cg22251385	-1764.13	6.78e-05
cg05390968	-484.678	6.97e-05
cg18484736	722.462	7.47e-05
cg27325152	1758.93	7.52e-05
cg03399971	840.697	7.55e-05
cg00733782	-2222.38	8.28e-05
cg10329648	458.054	8.51e-05
cg11589536	596.878	8.58e-05
cg24718838	1972.08	8.64e-05
cg11554295	872.735	8.74e-05
cg24046155	-422.371	9.27e-05
cg26579550	257.284	9.43e-05
cg10578482	873.374	9.7e-05
cg24206697	1246.67	9.82e-05
cg11762760	-1412.49	0.000107579
cg21503053	533.352	0.000114797
cg25503497	5920.54	0.000116926
cg02672452	-684.847	0.000117069
cg23039333	-2030.69	0.000121177
cg03044471	-953.492	0.000126016
cg01262566	937.652	0.000126909
cg20937981	890.906	0.0001278
cg09169938	2664.55	0.000128292
cg12851793	-1489.39	0.000128473
cg20227627	-426.002	0.000131332
cg22499719	-3191.04	0.000138908
cg14542334	420.094	0.000141375
cg03275056	-5055.06	0.00014394
cg25605601	-2321.81	0.00014484
cg02793162	686.2	0.00014713
cg26853855	-580.06	0.000147499
cg13260148	-928.09	0.000149883
cg02631189	1073.24	0.000151875
cg00798796	-2875.89	0.000153254
cg14078322	-1215.91	0.000153965
cg03872934	-716.849	0.000161887
cg02835734	-1566.15	0.000163187
cg23348161	-1743.4	0.000163445
cg05184729	144.382	0.000165909
cg06129617	-583.411	0.000168748
cg20792107	3460.32	0.000174348
cg00131691	932.424	0.000179351
cg17131262	415.289	0.00018
cg03876622	-1832.64	0.000182249
cg00783159	-1578.01	0.000185954
cg26313647	1845.13	0.000185957
cg08321824	2126.07	0.000192218
cg04099652	-1350.1	0.000192366
cg12141340	-1099.03	0.000195674
cg15895339	842.516	0.000197114
cg18949921	738.722	0.000198788
cg24211006	237.314	0.000201337
cg20960422	-4158.86	0.000202924
cg12303582	1299.9	0.000206379
cg27155504	911.53	0.000210931
cg13976324	-774.778	0.000211267
cg23066879	3098.46	0.000213239
cg15864104	-2742.93	0.00021686
cg27436259	-4229.09	0.000220728
cg22311289	-817.912	0.000221561
cg23490300	-784.765	0.000223798
cg10066151	-4469.62	0.000223916
cg08160937	1221.98	0.000229644
cg20283449	-776.554	0.000229697
cg13449778	1264.25	0.00023197
cg03447967	-782.126	0.000233707
cg18751231	-377.626	0.000235568
cg00992090	1202.8	0.00023655
cg20401393	-4462.25	0.000239232
cg04586748	1130.02	0.000243082
cg15813330	-3116.54	0.000244247
cg17508204	-2835.94	0.00024874
cg13419925	208.771	0.000249751
cg20076126	700.786	0.000265337
cg24427992	528.582	0.000268614
cg00174573	1142.5	0.00026927
cg10915301	-543.194	0.000269345
cg24973864	-579.784	0.000273198
cg10676481	1074.92	0.000280281
cg27128011	422.899	0.000281398
cg02992632	-1889.31	0.000284658
cg13777411	-2324.61	0.000287855
cg05795390	858.726	0.000291657
cg05920666	503.139	0.000291816
cg25092670	-1030.67	0.000292282
cg04932878	623.352	0.000294505
cg26554141	599.279	0.000296599
cg04503457	-1149.22	0.000298315
cg19550533	-960.733	0.000299439
cg24112916	3805.11	0.00030543
cg09998004	743.042	0.000307677
cg07325692	-553.675	0.000310196
cg05359285	-2057.41	0.000310875
cg22704915	1326.51	0.000313339
cg09843874	-2346.61	0.000314807
cg05346193	-1451.09	0.00031546
cg07088513	-484.359	0.000316017
cg14236758	-825.654	0.00031712
cg00360267	-6279.15	0.000327107
cg26625897	-771.134	0.000328978
cg07278634	225.881	0.000332574
cg05257291	-1552.87	0.000338111
cg12695566	-838.306	0.000341517
cg08343600	-676.26	0.000349092
cg25547937	-380.143	0.000351598
cg02704552	646.069	0.000352866
cg22382235	1001.78	0.000353517
cg25711997	1223.04	0.000357494
cg23698287	-3004.76	0.000358502
cg20505728	393.073	0.000359721
cg00105628	689.03	0.000360764
cg16716044	364.268	0.000361075
cg08604505	-414.388	0.000368008
cg01047613	-1244	0.00036832
cg10972990	-434.07	0.000368488
cg13419869	1207.92	0.000369972
cg25937598	604.507	0.000374451
cg13343549	4320.1	0.000378822
cg24195359	388.737	0.00038106
cg10385303	-909.994	0.000383212
cg10473004	-592.996	0.000385321
cg19477978	1008.41	0.000389292
cg12292947	658.39	0.000389413
cg03653801	1972.81	0.000391788
cg08940378	956.871	0.00039828
cg16576895	1327.58	0.000398835
cg19120251	-2406.65	0.000400494
cg07480327	1183.8	0.000400539
cg04415451	744.161	0.000406932
cg19159297	583.78	0.000407556
cg20570179	-835.4	0.000410131
cg16712549	2252.37	0.000410163
cg25247887	766.078	0.00041079
cg15017604	-336.592	0.0004172
cg25367999	-474.723	0.000418062
cg08733250	819.188	0.000421906
cg01845451	299.273	0.000422505
cg07582382	-1737.74	0.000423377
cg24063199	768.955	0.000423822
cg17715243	-561.149	0.000436291
cg03995968	915.611	0.000437081
cg00235126	1025.37	0.0004389
cg21193451	1705.49	0.000442818
cg22459664	2407.36	0.000443818
cg26804411	-812.77	0.000444908
cg06471487	769.661	0.000450513
cg13976683	-1042.93	0.000452589
cg18871289	1510.62	0.00045315
cg09860804	-1945.41	0.000454876
cg12522736	2647.73	0.000454984
cg14069465	850.461	0.000455235
cg03442014	-2226.38	0.00045756
cg20716174	-1156.43	0.000458395
cg20033731	-700.085	0.000459725
cg05021643	1613.29	0.000463027
cg19025435	1498.38	0.000465527
cg13424209	-981.697	0.000466131
cg18800918	553.99	0.000466219
cg07955793	-3281.36	0.000468612
cg02548132	598.214	0.00046965
cg03291430	423.021	0.000471518
cg20075700	745.089	0.000472134
cg03699079	-1217.5	0.000473049
cg00328935	-259.436	0.000473363
cg12560421	497.65	0.00047375
cg22328863	-504.088	0.000475643
cg09936645	3673.15	0.000479411
cg15283062	2904.94	0.000483768
cg03840472	1415.83	0.000484365
cg04052934	-602.192	0.000485646
cg13568659	571.855	0.000489748
cg07376846	-1762.04	0.000492849
cg18574157	3198.54	0.00049524
cg23031518	1677.48	0.00050233
cg21551985	-688.431	0.000504874
cg08531644	2069.38	0.000507068
cg23160142	304.561	0.000517595
cg13683990	-482.664	0.000519104
cg08908131	-544.935	0.00052235
cg07635854	998.044	0.000522477
cg09439817	-1403.67	0.000526945
cg07590493	-3014.39	0.000527174
cg16954458	-1522	0.000529571
cg00334498	367.836	0.000532031
cg08819431	-1353.9	0.000533231
cg25767433	-690.5	0.000534527
cg13214309	-1004.17	0.000535465
cg14120129	1638.41	0.000536099
cg13911294	690.252	0.000538108
cg20679448	-575.007	0.000538593
cg25811402	-1746.79	0.000538927
cg19087463	-1868.09	0.000539545
cg26546687	579.937	0.000539555
cg08693671	1878.96	0.000546129
cg12459028	497.03	0.000556734
cg10523001	-1205.06	0.000559155
cg15298666	-2587.85	0.000560194
cg04396185	-3007.58	0.000562106
cg15902350	1220.97	0.000565398
cg04693256	-492.818	0.00056664
cg24740404	963.594	0.000567106
cg05333368	616.878	0.000567437
cg06285340	-585.334	0.000567461
cg15487620	951.579	0.0005716
cg19297231	-1756.71	0.000574702
cg09407967	594.892	0.000577605
cg00944785	409.335	0.000579064
cg11629449	-980.731	0.000582452
cg17974674	-1218.81	0.000585381
cg26138460	-1548	0.000586401
cg17098147	571.052	0.000588778
cg00540593	516.456	0.000590036
cg13785068	631.163	0.000590792
cg22981736	-1444.02	0.000594716
cg03793778	-979.233	0.0006036
cg14988593	-1381.44	0.00060397
cg07027251	1727.23	0.000605122
cg26536189	-3200.67	0.000606699
cg10818833	-1254.71	0.000612423
cg25372135	-2708.09	0.000614432
cg24569412	-726.937	0.00061682
cg21755257	-3616.79	0.000619681
cg25773620	-1693.23	0.000621838
cg26246296	-2838.61	0.000624969
cg02968890	-1215.19	0.000629999
cg21696975	-433.026	0.00063462
cg19219435	883.809	0.000635837
cg07817881	-793.852	0.000636844
cg13476672	-3121.68	0.000647677
cg02839202	480.342	0.000648239
cg14333304	818.083	0.000653483
cg19436415	-627.541	0.000654655
cg09736959	-489.47	0.000657995
cg21239901	2427.5	0.000660225
cg12495731	581.709	0.00066209
cg24422029	-1831.99	0.000664431
cg14152465	469.925	0.00066471
cg24592043	641.356	0.000668428
cg07234437	-871.538	0.000669707
cg25325322	355.858	0.000670705
cg21550623	678.929	0.000674509
cg13610769	991.513	0.000684922
cg04297686	1541.42	0.000686256
cg10752008	-980.091	0.0006878
cg22428102	-1719.01	0.000687871
cg08948225	870.973	0.000689704
cg18805486	-808.438	0.000690056
cg18351406	864.784	0.000691464
cg01614598	-930.446	0.000695832
cg26857837	-900.54	0.00069838
cg14398275	-2779.91	0.000700969
cg10297617	836.007	0.000703228
cg01203443	-2503.61	0.000706594
cg24903767	533.591	0.000708386
cg12122597	-330.277	0.000711746
cg18837178	-707.61	0.000712113
cg14053101	712.554	0.000714633
cg11193213	964.035	0.000714697
cg13218803	3460.34	0.000716898
cg13007701	-476.563	0.000719141
cg13715010	631.273	0.00072037
cg27462969	-2670.34	0.000722605
cg06745704	-2463.44	0.000731343
cg01629126	3358.77	0.000732846
cg27250139	-4476.77	0.000734801
cg23304784	-432.156	0.000738031
cg27150552	-678.578	0.000752017
cg06691542	1362.66	0.000752374
cg17186103	-392.318	0.000757007
cg11187245	-453.08	0.000757342
cg26705960	1146.44	0.000759809
cg13661827	-298.062	0.000760642
cg01148441	1630.49	0.000760995
cg12813192	-756.146	0.000764947
cg15599437	768.094	0.000765469
cg10921168	372.704	0.000773756
cg20919615	-2810.79	0.000774502
cg19693158	692.353	0.000780408
cg22135324	-1421.31	0.000780587
cg13621272	447.958	0.000782683
cg04847548	2357.39	0.000784966
cg08845329	4582.27	0.000787533
cg11564268	1561.4	0.000788638
cg17666096	-1531.74	0.000789396
cg17710545	-1430.45	0.000793379
cg08215575	-2812.44	0.000793515
cg06749213	551.768	0.000795076
cg16872071	-1044.4	0.000797623
cg02622647	47.7652	0.000803528
cg06076931	363.2	0.000804552
cg21211418	-799.311	0.000805784
cg21654379	-263.109	0.000812571
cg11335495	3398.41	0.000812685
cg24718356	1981.62	0.000815672
cg20072951	969.669	0.000816806
cg25195795	-429.267	0.000818091
cg03739378	-543.485	0.000821948
cg18884271	401.392	0.000826807
cg17738133	3954.65	0.000831043
cg09950920	318.089	0.000831919
cg18835865	-349.395	0.00083936
cg04097219	1313.39	0.000839941
cg16259362	-545.714	0.00085066
cg07095737	1047.09	0.000853612
cg03658716	4358.87	0.000861438
cg09868336	1228.57	0.000861931
cg14154532	-3141.61	0.000863716
cg24324441	296.091	0.00086455
cg06492112	498.6	0.000869099
cg21571060	-737.591	0.000879646
cg00183173	379.74	0.000879718
cg18286323	-935.522	0.00088154
cg11720142	-1664.77	0.000882327
cg07153426	886.138	0.000882597
cg18477315	4722.48	0.000883909
cg00003965	563.457	0.000885668
cg15317522	-2325.88	0.000893062
cg00988396	-916.841	0.000894343
cg18784565	-1190.58	0.000900869
cg10938836	-1405.63	0.000901182
cg10280756	880.01	0.000903799
cg09463466	1637.12	0.000904256
cg04006718	558.524	0.000905493
cg20437963	1250.85	0.000906202
cg06349762	-1957.81	0.000909106
cg01704332	-2660.85	0.000913306
cg20528837	-480.163	0.000914832
cg17034109	710.605	0.000915502
cg10271529	725.546	0.000916617
cg09726654	879.643	0.000917048
cg16962802	1138.05	0.000918225
cg21154823	-3496.85	0.000922564
cg14842376	-1807.7	0.000922809
cg16943612	648.661	0.000925009
cg14579560	-1204.85	0.000926475
cg08935410	-461.216	0.000929695
cg16467929	520.059	0.000929871
cg01777786	493.086	0.000930387
cg24423099	-2417.86	0.000930759
cg13713155	1123.37	0.000933957
cg12777893	-2431.89	0.00093405
cg11475922	-2560.56	0.000939562
cg24182293	1799.21	0.000952314
cg11354057	1543.92	0.000952786
cg03643709	2321.41	0.000953679
cg26888227	285.29	0.000953848
cg00964221	-2215.73	0.000956848
cg15155672	3732.27	0.000960248
cg04604692	715.795	0.000961195
cg06127862	-2755.49	0.000962414
cg10279991	631.514	0.000964728
cg26831227	-3458.88	0.00096871
cg00757414	-898.973	0.000971216
cg04508084	264.552	0.000973651
cg05618222	640.949	0.00097995
cg23697081	-2158.87	0.000982957
cg16366749	1402.41	0.000984618
cg18813959	626.917	0.0009857
cg19413435	718.357	0.000987235
cg07526883	2492.68	0.000989091
cg27570738	222.534	0.000990088
cg15867125	156.412	0.000994628
cg20101352	-1154.79	0.00099464
cg26068180	692.016	0.000996238
cg07321032	-730.942	0.000996801
cg06844454	-956.955	0.000999223
cg07801662	-1971.72	0.000999319
cg00886954	3197.97	0.000999365
cg05820066	-521.381	0.00100048
cg19972591	-1585.97	0.00100352
cg07743179	824.849	0.00100495
cg15156367	-542.061	0.0010061
cg18457159	-1632.96	0.00100656
cg25023298	644.152	0.00100657
cg08391415	3108.58	0.00101264
cg12609740	-1933.51	0.0010131
cg04111344	1116.33	0.0010266
cg18324467	1523.59	0.00103158
cg09867343	636.023	0.00103595
cg02449373	-2604.83	0.00104899
cg15765724	1857.16	0.00105061
cg04172010	-2011.55	0.00105193
cg11878419	-892.691	0.00105354
cg13799544	288.095	0.00105803
cg24564096	409.263	0.00105885
cg19318098	655.689	0.00105967
cg15774864	1434.15	0.00106277
cg02955377	-516.159	0.00106483
cg12966801	-1665.98	0.00106548
cg10848543	-989.189	0.00106676
cg11109809	-2175.02	0.0010747
cg01017780	981.654	0.0010769
cg09162537	-525.714	0.00107867
cg15863950	-1562.98	0.00108473
cg16576052	515.211	0.00109103
cg07455279	208.881	0.00109316
cg07806421	-2369.12	0.0010965
cg01771479	-1091.17	0.001098
cg02703843	-2028.44	0.00109938
cg17737621	626.289	0.00110205
cg23868720	3563.22	0.00110295
cg26739327	-35.3039	0.00110624
cg22157173	-857.209	0.00111031
cg15830544	1263.13	0.00111071
cg00622149	-1897.73	0.00111213
cg14753809	719.522	0.00111673
cg12272104	556.814	0.00111702
cg22910295	637.143	0.00111883
cg27108047	-1599.38	0.00112116
cg09786420	425.468	0.0011232
cg03180953	-1758.95	0.00112433
cg14967868	-1536.44	0.00112772
cg05511853	1223.49	0.00112935
cg21039196	448.463	0.0011349
cg00575645	720.163	0.00114399
cg12269677	-700.015	0.00114597
cg10575841	-2445.79	0.0011474
cg24700222	-988.032	0.00115079
cg22518097	563.386	0.00115471
cg15810326	-1530.42	0.00115624
cg16655385	-2834.69	0.00116051
cg22502492	722.069	0.00116125
cg25762580	-5747.01	0.00116164
cg17922359	1246.96	0.00116226
cg22902505	-267.316	0.00116435
cg14196756	-1796.1	0.00116609
cg11501644	743.683	0.00117049
cg25631092	-484.536	0.00117093
cg24557470	2750.76	0.00117386
cg16988976	2357.66	0.00117659
cg01554304	584.817	0.00117968
cg05594095	-926.08	0.00118588
cg06540747	-419.475	0.00118685
cg22599036	-1501.26	0.00118818
cg11632438	254.953	0.00118916
cg20504417	1166.48	0.0011901
cg20767912	-667.54	0.00119092
cg03847768	644.396	0.0011911
cg18645642	-479.637	0.00119216
cg07713411	888.18	0.00119234
cg26528403	-969.518	0.00119321
cg03508643	-1969.46	0.00119453
cg11891256	706.712	0.00119851
cg07908237	1304.71	0.0012001
cg24340565	-684.996	0.00120052
cg09903049	-1688.62	0.00120392
cg18990667	865.365	0.00120462
cg25771113	762.022	0.00120654
cg11056234	452.607	0.00120668
cg14028447	518.507	0.00120918
cg04492048	247.299	0.00121822
cg13460168	543.323	0.00121855
cg06295238	-590.138	0.00122084
cg18945299	-1043.92	0.00122095
cg12140755	-504.968	0.0012273
cg25783469	-2014	0.00122805
cg19450240	-3415.32	0.00122889
cg13410764	-517.205	0.00123603
cg22516651	3160.33	0.00123737
cg14857193	-531.512	0.00123901
cg15171273	-566.818	0.00124083
cg02983885	-3852.09	0.00124099
cg23253879	-1922.14	0.00124168
cg21238197	-185.201	0.00124335
cg19460095	193.017	0.00124492
cg13208438	1722.7	0.00124795
cg16648265	-599.295	0.00124937
cg20059928	-304.74	0.00125037
cg08839374	798.584	0.00125109
cg12543338	518.713	0.0012558
cg05664352	991.256	0.00125651
cg05810883	531.918	0.00126161
cg23396843	447.116	0.00126412
cg15023858	-816.111	0.0012646
cg04235768	-231.375	0.00126647
cg08195632	-636.937	0.00126774
cg16913789	-2229.41	0.00126903
cg26537410	-5817.85	0.00127365
cg04558175	455.724	0.00127735
cg08224773	279.621	0.00128015
cg19725774	-2262.25	0.0012833
cg08404221	356.868	0.00128337
cg14117562	-461.49	0.00129156
cg16107553	-1608.31	0.00129471
cg09035093	-937.364	0.0012975
cg14639185	276.182	0.00129977
cg21539594	662.55	0.00130182
cg08284150	-557.542	0.00130325
cg27401395	-1241.35	0.0013046
cg00965330	408.72	0.00130534
cg09289992	1007.73	0.00130593
cg16121641	-1655.3	0.00130749
cg11684541	1037.72	0.00130813
cg00257187	-609.6	0.0013108
cg10398005	1066.44	0.0013149
cg05739816	262.145	0.00131555
cg07593390	-334.847	0.00132526
cg23291322	4885.49	0.00132924
cg10335112	381.949	0.00133338
cg10456203	-2012.83	0.00133613
cg00255811	1495.68	0.00133719
cg25953044	1049.4	0.0013416
cg16767506	264.827	0.00134381
cg02438653	2441.25	0.00135115
cg21621204	334.527	0.00135674
cg15622655	-384.018	0.00135705
cg15551982	703.158	0.00135813
cg13257331	659.804	0.00136131
cg00104072	-705.057	0.00136704
cg01852522	-570.754	0.0013765
cg25954539	-119.589	0.00137658
cg12234009	903.261	0.00137776
cg06803134	3903.82	0.00137842
cg17375249	-1818.04	0.00137862
cg16659026	1679.54	0.00137878
cg18488462	-621.512	0.00138028
cg04401710	1935.87	0.00139062
cg16511870	-5094.77	0.00139364
cg04657588	1206.88	0.00139553
cg19960880	-1637.03	0.00139634
cg12357366	1466.67	0.00139783
cg05424060	-301.619	0.00140133
cg22883887	957.474	0.00140646
cg20661391	676.964	0.0014081
cg23140839	702.488	0.00140845
cg04738496	-3051.22	0.00141058
cg03926815	-356.547	0.00141315
cg26048478	531.602	0.0014135
cg18781835	-474.112	0.00141449
cg21250232	-651.975	0.00141458
cg15745817	-870.687	0.00142163
cg04340874	-451.386	0.00142607
cg22086535	-2228.25	0.00143051
cg20431191	-2192.78	0.00143361
cg05326358	-2498.38	0.00143501
cg13957928	-1178.36	0.00143709
cg00421262	-1302.95	0.00144046
cg21576590	-1139.24	0.00144541
cg24354213	648.38	0.00144744
cg05915142	820.708	0.00144942
cg19964638	-2836.4	0.00144957
cg04675475	-2059.06	0.00145144
cg24558204	-2115.96	0.00145763
cg04249769	-1460.7	0.00146018
cg25217842	-1578	0.00146215
cg13343486	1636.15	0.00146437
cg00755181	-414.463	0.00146695
cg12213687	626.155	0.00146943
cg26093711	-2731.43	0.00146996
cg02230133	811.323	0.00147485
cg23548577	506.468	0.0014801
cg08646313	-266.725	0.00148308
cg12148940	-2808.55	0.00148475
cg16094520	-2711.06	0.00148564
cg01353907	754.245	0.00148691
cg13557417	-624.901	0.00149046
cg26724018	-388.652	0.00149119
cg08299791	-1201.14	0.00149273
cg04274800	-2277.61	0.00149296
cg02186298	-2022.39	0.00149625
cg05172912	2567.22	0.00149815
cg12719622	965.39	0.00150037
cg20069115	-3284.69	0.00150072
cg07717158	600.985	0.00150149
cg04559909	-210.713	0.00150269
cg04147049	-1928.12	0.00150652
cg14809332	-516.256	0.00150681
cg08091771	-988.945	0.00150903
cg18369654	-580.893	0.00151229
cg05366982	-844.259	0.00151666
cg12973936	-1163.57	0.00151948
cg11666515	1606.58	0.0015195
cg15390741	652.103	0.00152187
cg24616466	-2326.5	0.00152556
cg00146249	4149.84	0.00152618
cg10721450	-2898.44	0.00152951
cg04707787	-1500.92	0.00153089
cg21116660	-802.95	0.00153208
cg18333152	937.672	0.00153303
cg01359165	695.393	0.00153347
cg25734198	-509.633	0.00153732
cg10845171	809.182	0.00154127
cg26502514	616.242	0.00154349
cg01711124	-1072.56	0.00154543
cg07766612	1190.92	0.00154752
cg16599983	1088.08	0.0015478
cg24505619	946.965	0.00154814
cg14125013	745.934	0.00155101
cg03200631	-712.866	0.00155222
cg05181846	886.783	0.00155307
cg17172661	652.335	0.0015547
cg01370181	2447.02	0.00156036
cg07963181	-722.898	0.0015616
cg08833787	-844.424	0.00156792
cg14300636	1027.26	0.0015681
cg03888992	765.559	0.00156825
cg18877252	381.624	0.00157058
cg14371158	848.554	0.00157154
cg17044311	-317.741	0.00157298
cg12484590	-1825.57	0.00157446
cg23207990	771.395	0.00157479
cg07548925	-2758.26	0.00157571
cg23637124	1388.7	0.00157725
cg24485354	-306.841	0.00158165
cg07252758	854.264	0.00158174
cg05971592	577.351	0.00158331
cg20083388	-605.046	0.00158367
cg20589862	4216.82	0.00158622
cg07369523	-1194.46	0.00158792
cg05045598	275.506	0.00158805
cg19403103	1285.31	0.00158977
cg14776321	-624.952	0.00159355
cg01616446	4006.36	0.00159728
cg13378656	299.424	0.00160556
cg13061910	-493.944	0.00161198
cg01577755	1012.89	0.00161359
cg15045943	-2437.62	0.0016141
cg16746770	-387.281	0.00162448
cg04552206	-716.875	0.00162659
cg20139145	-1336.21	0.00162716
cg06383546	3008	0.00162938
cg17224287	380.006	0.00163152
cg02135861	525.488	0.00163337
cg07935320	1965.38	0.00163638
cg00674395	-1939.39	0.00164386
cg03084308	723.615	0.00164979
cg00347228	626.606	0.00165285
cg11485012	-443.463	0.00165943
cg24502901	1137.71	0.00166204
cg21831975	877.149	0.00166371
cg00137634	2604.76	0.00166844
cg01952234	1589.37	0.00166883
cg06097540	-648.147	0.00167029
cg04518808	766.051	0.00167118
cg02101571	-1153.69	0.00167377
cg13434669	-601.084	0.00167434
cg18226096	838.624	0.00167513
cg14224782	1470.6	0.00167689
cg05380296	-2004.42	0.00167727
cg01700358	-1633.31	0.0016779
cg25493948	-334.562	0.00168374
cg13285105	502.167	0.00169174
cg04276977	2377.05	0.00169182
cg04845047	-596.957	0.00169204
cg04999309	-1250.63	0.00170023
cg06217494	-1352.27	0.00170396
cg03874201	596.578	0.00170597
cg13586696	645.368	0.00170881
cg03926640	1068.63	0.00170936
cg02312365	-1285.46	0.00171027
cg05313261	-2625.8	0.00172259
cg21735374	-693.947	0.00172517
cg23019717	-3459.14	0.00172728
cg25423135	1198.62	0.00173214
cg11350833	-1187.59	0.00173254
cg10538214	-553.75	0.00173764
cg05135942	489.646	0.0017387
cg16576106	3460.65	0.00174229
cg20575915	1452.93	0.00174462
cg07790870	615.118	0.00174884
cg03902329	1212.85	0.00174907
cg26514793	674.337	0.00175123
cg21919492	632.59	0.00175668
cg01763947	1163.49	0.0017603
cg06091640	-2164.97	0.00176144
cg20643012	-2072.8	0.00176268
cg01446582	-915.652	0.00176363
cg25100296	847.771	0.00176746
cg21641008	562.05	0.00177322
cg22426570	672.832	0.00178001
cg09597767	179.995	0.00178093
cg23481184	210.719	0.00178118
cg12819197	1341.17	0.00178141
cg21560191	-580.254	0.00178192
cg27580375	763.623	0.00178517
cg10397710	977.81	0.00178523
cg25065689	938.079	0.00178527
cg00550498	877.035	0.00178942
cg21785034	170.459	0.00179584
cg02243061	-331.529	0.00179689
cg17121541	-1069.52	0.00179954
cg03142956	2703.89	0.00180474
cg12624087	-2025.3	0.00180565
cg05068442	-2884.64	0.00180577
cg23154021	248.398	0.00180643
cg17337091	795.62	0.00180767
cg15563057	-1790.19	0.00181504
cg04398190	980.394	0.00182195
cg20870298	336.289	0.00182271
cg13500877	-277.269	0.00182286
cg27167381	-561.88	0.00182511
cg17109273	-1648.61	0.00182841
cg13672342	-542.051	0.00182897
cg24905316	537.959	0.00183176
cg20785360	-1934.72	0.00183323
cg04103918	385.93	0.00183796
cg05321398	3179.01	0.00184171
cg17853057	-1278.9	0.00184508
cg18801945	250.119	0.00185034
cg00113675	149.176	0.00185323
cg22062601	522.268	0.00185399
cg02425263	-957.53	0.00185442
cg19409579	-120.471	0.00185535
cg19889934	-2641.61	0.00185565
cg22559494	991.277	0.00185877
cg14097440	-4274.2	0.00186095
cg13516209	193.752	0.00186535
cg12341018	183.111	0.0018669
cg08694618	1346.57	0.00187728
cg05139061	479.406	0.00187753
cg21753834	-2732.61	0.00188093
cg25003697	242.897	0.00189415
cg02600478	-568.604	0.00189454
cg23789157	2868.03	0.00190055
cg14384510	-914.003	0.00190149
cg08425796	524.984	0.00190284
cg06779123	-854.019	0.00191095
cg08795084	-467.477	0.00191319
cg06143361	1123.62	0.00192301
cg07349348	710.517	0.00192527
cg01631408	286.831	0.00192552
cg24563197	1631.83	0.00192618
cg01240385	1011.14	0.00192739
cg15685834	1226.73	0.00193265
cg20969151	437.233	0.00193429
cg11518349	305.574	0.0019358
cg14776040	1018.09	0.00193625
cg02949523	-483.983	0.00193885
cg13220209	-1292.59	0.00194005
cg08458014	778.632	0.00194244
cg14189786	77.1455	0.001943
cg06877848	957.94	0.00194326
cg12411808	-953.991	0.00194366
cg25227274	1451.9	0.00194376
cg25741118	-440.571	0.0019444
cg22792349	-1146.52	0.00194625
cg27395342	-256.298	0.0019464
cg13361798	740.269	0.00194677
cg00016618	-1687.77	0.00194834
cg19722671	696.363	0.00195556
cg05492700	363.463	0.00195762
cg14100496	-203.658	0.00196184
cg26998274	1005.5	0.00196281
cg12598919	-2117.21	0.00196866
cg13946500	-2152.39	0.00197625
cg17330097	-482.187	0.00197706
cg04674529	-713.119	0.00197961
cg02366519	695.746	0.00198607
cg07855486	629.446	0.00198643
cg01062691	-2124.91	0.00198699
cg06097592	-2220.63	0.00198925
cg17658854	-1323.05	0.00199112
cg10803829	973.62	0.00199741
cg14526166	2281.52	0.00199837
cg11439535	787.245	0.00199983
cg04707334	467.925	0.00200282
cg12388707	561.782	0.00200654
cg08174244	-592.705	0.00200976
cg21673338	511.22	0.00201432
cg09375620	1901.81	0.00201531
cg05075308	-587.696	0.00201757
cg05129258	-1531.54	0.00202637
cg13466364	-1484.52	0.00202865
cg20764887	1332.16	0.00202875
cg10823707	934.117	0.00203173
cg10596692	-228.238	0.00203402
cg21136371	-312.107	0.00203831
cg08623383	-314.34	0.00204081
cg06390694	-2824.67	0.00204282
cg25704562	797.728	0.00204594
cg06439489	-682.336	0.00204748
cg03133799	-419.364	0.00204753
cg21040775	-1279.11	0.00204811
cg09508289	336.523	0.00204857
cg14524956	-496.29	0.00204937
cg16313264	-1825.73	0.00205059
cg03333776	1081.71	0.00206077
cg08663969	752.338	0.00206131
cg12543949	-871.601	0.00206229
cg14584535	427.016	0.00206295
cg21519371	841.817	0.00206331
cg07011115	-1939.14	0.00206566
cg26463800	1176.22	0.00206696
cg03890628	-1621.42	0.00207435
cg10487699	1919.05	0.00207471
cg26017506	-574.558	0.00207927
cg00491428	-1284.02	0.00208407
cg18711535	-406.478	0.00208806
cg26328510	-2728.11	0.00209067
cg23897015	-1673.29	0.00209126
cg05087623	-649.251	0.00209258
cg05223847	-2925.95	0.00209516
cg10753298	938.311	0.0020959
cg00045910	-374.35	0.00209746
cg13027595	467.775	0.00209804
cg13397282	1000.68	0.00209904
cg21925064	4917.28	0.00210189
cg03496978	-737.658	0.00210472
cg23427348	398.103	0.00210998
cg00306299	-859.466	0.00212256
cg03715980	1034.55	0.00212277
cg16415931	-1996.21	0.00212355
cg09179079	773.357	0.00212418
cg05573378	-590.19	0.00212481
cg18163727	-1451.32	0.00212503
cg03374173	744.928	0.00212575
cg14151842	879.888	0.00212753
cg03502656	246.981	0.00213064
cg02997585	-828.11	0.00213277
cg02863489	2093.48	0.00213966
cg01417606	440.833	0.00214296
cg24570624	-414.664	0.00215098
cg03918306	-2208.39	0.00215126
cg10434482	-504.173	0.0021546
cg21076259	-2972.14	0.00215611
cg19259199	-818.93	0.00215615
cg22131726	391.206	0.00215897
cg15114107	-1976.86	0.00216059
cg00343747	-622.658	0.00216163
cg12728097	-524.566	0.00216355
cg12466669	-402.868	0.00216709
cg17894362	1242.27	0.00216858
cg02854090	1187.63	0.00217154
cg04155348	-1561.37	0.00217504
cg02819256	285.057	0.00217653
cg23210906	641.419	0.00217843
cg07884255	1271.79	0.00218138
cg14414162	3335.72	0.00219048
cg19407656	428.657	0.00219085
cg04576684	-1461.12	0.00219128
cg11941228	-1337.4	0.00219169
cg02235918	-446.81	0.00219206
cg19907326	-1549.7	0.00219327
cg00247631	-411.665	0.00219407
cg03531916	-1655.28	0.00219579
cg05970311	744.261	0.00219666
cg08599266	-2414.58	0.00220064
cg05894734	1814.49	0.00220255
cg24620338	2508.38	0.00220327
cg13849371	-1306.93	0.00220513
cg23145622	-1683.93	0.00220869
cg11482108	1661.29	0.0022087
cg09064682	234.18	0.00221208
cg05913684	1486.49	0.00221257
cg09222123	1248.29	0.00221278
cg09940138	1104.14	0.0022203
cg08276889	-2051.53	0.0022239
cg12707926	260.273	0.00222479
cg15105476	203.517	0.00222483
cg03357006	2017	0.002237
cg14522803	1248.13	0.00223795
cg07327202	4788.76	0.00223975
cg20574502	-1343.01	0.00225121
cg26073959	-910.885	0.00225486
cg20251161	3812.27	0.00225714
cg04562522	-3125.56	0.00226127
cg15808472	-468.875	0.00226262
cg22631459	1381.46	0.00226807
cg05515488	732.408	0.0022695
cg21142398	1011.83	0.00227469
cg03363142	-595.522	0.00227506
cg03860650	1156.09	0.00227741
cg16924391	-785.38	0.00227745
cg27379587	1293.28	0.00228144
cg03022732	-1139	0.00228352
cg10569238	992.306	0.00228916
cg20344893	-2561.72	0.00228926
cg20631997	312.252	0.00229487
cg14789551	664.477	0.00229608
cg23600666	-3553.98	0.0022964
cg24509668	-1299.45	0.00229919
cg12028842	933.631	0.00230298
cg01481879	503.73	0.00230541
cg11480534	1325.48	0.00231296
cg27538497	-707.09	0.00231692
cg08450982	639.366	0.00231945
cg01971181	195.264	0.00232129
cg14449575	421.892	0.00232452
cg16821793	-914.279	0.00232863
cg16362603	-451.729	0.00233319
cg21304488	765.101	0.00233438
cg27482485	-1338.57	0.00233943
cg05116342	789.999	0.00234015
cg18639228	751.721	0.00234458
cg18055780	-2252.66	0.00234745
cg05307803	-1342.62	0.0023523
cg08709672	-334.196	0.00235436
cg07733257	371.032	0.0023604
cg05600717	-655.771	0.0023608
cg10602537	-236.677	0.00236091
cg13701509	-384.723	0.00236804
cg17848797	571.74	0.00236922
cg26121591	1488.55	0.002374
cg14786285	-1542.11	0.00237845
cg00922603	-1874.27	0.00239175
cg26155681	53.6878	0.00239223
cg00933443	-800.375	0.00239474
cg17435929	398.62	0.00239633
cg27039501	1565.66	0.00239695
cg07584959	3323.78	0.00239878
cg05535924	-1526.7	0.00240683
cg14223579	-451.281	0.00241174
cg06574296	416.066	0.00241531
cg05577437	-727.053	0.00241858
cg17066033	-498.535	0.00242017
cg10416784	-365.668	0.00242247
cg08257088	644.951	0.00242265
cg18647570	-327.438	0.00242355
cg21166985	-1920.57	0.00242372
cg06381463	705.32	0.00243486
cg08636115	972.459	0.00243654
cg03294619	2298.62	0.00244077
cg00602811	-282.138	0.00244153
cg18905039	683.207	0.00244199
cg09049982	933.301	0.00244429
cg13633529	-2010.78	0.00244776
cg05932079	1055.24	0.00245024
cg13825239	491.012	0.0024573
cg16075951	1885.14	0.00245898
cg02559423	3720.76	0.00246771
cg05306134	789.351	0.00246932
cg19923751	-923.341	0.00247859
cg23660356	-331.415	0.00247942
cg11002034	-616.398	0.00248593
cg12302527	1679.26	0.00248608
cg15741706	-830.183	0.00248976
cg23677882	-895.882	0.00249669
cg13335447	6446.48	0.00249963
cg24698761	1560.99	0.00250205
cg23565428	-3012.01	0.00250219
cg26033879	-2211.12	0.00250222
cg00077877	-1496.95	0.00250356
cg03421926	832.103	0.00250828
cg13491144	333.31	0.0025083
cg00718452	771.635	0.00250991
cg15081402	454.401	0.00251437
cg13333304	-700.182	0.00251602
cg08137085	-929.904	0.00252131
cg06117855	-509.497	0.00252332
cg26306256	-1086.39	0.00252392
cg05951860	1309.7	0.00252412
cg11899596	431.628	0.0025253
cg26607528	1373.77	0.00252847
cg17871993	-509.248	0.00254302
cg01404750	721.163	0.00254736
cg06009215	-588.065	0.00254892
cg03799283	1270.31	0.00254941
cg10196290	-2191.05	0.00255062
cg02520804	313.173	0.00255342
cg26956135	519.443	0.00255372
cg07008168	-659.223	0.00255519
cg09221867	-768.782	0.00255724
cg19409088	-2667.51	0.00255735
cg08676812	-1605.64	0.00255838
cg12536880	786.776	0.00256059
cg21564527	-2894.92	0.00256078
cg05084750	1303.95	0.00256242
cg16227251	-381.584	0.00256427
cg08802482	212.504	0.00256683
cg26638266	-178.346	0.0025707
cg00400992	893.962	0.00257435
cg20233029	326.91	0.00257797
cg04484789	-790.548	0.00258137
cg05759948	-777.195	0.00258217
cg02902637	428.133	0.00258224
cg09859492	681.324	0.00258898
cg08285289	155.245	0.0025892
cg14291745	205.111	0.00258971
cg18837542	-1317.56	0.00259259
cg27222157	714.77	0.00259335
cg00361696	-1854.78	0.00259479
cg14958978	366.807	0.00259534
cg05310071	-2261.59	0.00259937
cg01813649	-1085.74	0.00260062
cg09575756	1504.61	0.00260367
cg05843943	572.332	0.00260598
cg07863994	1985.36	0.00260624
cg09050160	238.034	0.00260711
cg21670003	-410.761	0.00260841
cg04482088	860.158	0.00262243
cg13401840	953.835	0.00262559
cg06444452	-919.335	0.00263414
cg06351596	379.042	0.00263457
cg14256968	450.299	0.0026383
cg19996654	-400.322	0.00263844
cg08334962	4234.05	0.00263972
cg24874557	1630.91	0.0026399
cg27598208	766.164	0.00264018
cg04748321	1278.75	0.00264077
cg26692048	1689.63	0.00264135
cg22603393	1148.11	0.00266291
cg23053977	594.716	0.0026649
cg16027376	1388.47	0.00266971
cg17284200	927.834	0.00267447
cg12946880	-2969.61	0.00267803
cg17352109	852.706	0.00269363
cg11809476	1365.38	0.0026961
cg21740264	-2046.19	0.00269987
cg12833207	-2639.16	0.00270089
cg23320034	-2810.22	0.00270776
cg15347189	798.175	0.00271167
cg26818159	3524.78	0.00271734
cg04917860	-543.291	0.00271767
cg22792646	1222.43	0.00271991
cg01635555	942.625	0.00273126
cg10497173	-1451.25	0.00273259
cg03737774	-612.381	0.00273319
cg22442732	-268.727	0.00273375
cg03879460	216.93	0.00273395
cg08743313	-557.475	0.00273598
cg25613910	-2268.26	0.00273789
cg00537837	311.582	0.00273868
cg27352765	-1463.36	0.00273956
cg24110966	769.275	0.00274491
cg09979311	-2896.97	0.00274783
cg07448997	-623.521	0.00275107
cg12984036	-1117.28	0.00275151
cg16117799	-426.227	0.002759
cg10707964	-656.891	0.00275922
cg04148720	-1619.05	0.00276122
cg05809586	39.582	0.00276402
cg02389555	1422.77	0.00276543
cg08408988	-2907.2	0.00276628
cg14855519	1055.8	0.00276741
cg03190020	-2186.57	0.00276813
cg11244672	527.184	0.00277113
cg01573825	-1806	0.00277202
cg26233084	-797.937	0.00277202
cg01655539	-3326.43	0.00277298
cg03897244	-915.878	0.00277668
cg19387066	1151.71	0.00277817
cg05793280	496.896	0.0027794
cg00552697	-3158.01	0.00278196
cg02181624	-532.752	0.0027862
cg12249789	428.027	0.00278919
cg19862109	-2382.79	0.00279212
cg15916804	-1856.94	0.00279227
cg13696706	481.827	0.00279948
cg16617543	-1033.74	0.00280375
cg23991622	-1618.42	0.00280394
cg11064291	974.01	0.00280461
cg20097289	-781.309	0.00280654
cg22710115	5146.19	0.0028099
cg06062980	-585.919	0.00281072
cg16202598	3443.21	0.00282913
cg06168166	-974.29	0.00282915
cg09122913	-1862.56	0.00283053
cg25522355	-1173.11	0.00283194
cg04822167	710.081	0.00283639
cg07971797	289.603	0.00283656
cg24458652	-4345.6	0.00283783
cg07356114	-1988.48	0.00283858
cg05397697	-1071.82	0.00283898
cg16992870	977.593	0.00283984
cg02337436	767.698	0.00284126
cg12186203	855.695	0.00284182
cg07620207	-672.086	0.00284982
cg01413566	1311.01	0.00285051
cg12079699	-607.283	0.00285138
cg08161163	-998.981	0.00285182
cg17384145	-1123.6	0.00285468
cg07459489	551.749	0.00285492
cg15385254	-1607.09	0.00285792
cg04256674	836.736	0.00285912
cg12452946	-1250.22	0.00286364
cg11075937	-1243.14	0.00286774
cg04631757	-2159.83	0.0028701
cg16001451	-3950.96	0.00287347
cg25230363	-885.168	0.00287707
cg18061678	-1118.66	0.00288061
cg24908403	628.2	0.00288093
cg26470599	994.536	0.00288235
cg07735152	451.337	0.00288286
cg08181646	-879.711	0.00289097
cg05617678	-660.621	0.00289254
cg12751644	124.863	0.00289374
cg16142952	-3108.71	0.0028998
cg11365617	795.649	0.00290302
cg16453224	-685.167	0.00290326
cg17885402	-1303.88	0.00290563
cg00688236	-372.274	0.00290834
cg03540432	554.501	0.00290961
cg11719885	-3661.32	0.00291209
cg20644754	1037.01	0.00291372
cg01299332	-685.67	0.0029196
cg25339815	-1108.39	0.00292113
cg25574024	896.019	0.00292368
cg26015115	-1445.77	0.00292678
cg12297010	-577.833	0.00292959
cg27451610	321.118	0.00293098
cg26472133	579.632	0.00293201
cg23323627	-1839.51	0.00293924
cg13760257	520.773	0.00293943
cg13870776	2271.73	0.00294093
cg20255713	-742.335	0.00294594
cg19994023	227.851	0.00295081
cg20665341	-657.826	0.0029571
cg01192531	1443.92	0.00296026
cg21398111	-598.933	0.00296041
cg13628146	-2273.83	0.00296059
cg03771436	501.924	0.00296095
cg22244940	186.116	0.0029651
cg04880487	-1061.17	0.00296599
cg15921099	3490	0.00296921
cg23512165	-2020.18	0.00296931
cg14651919	-354.547	0.00297651
cg20070659	-219.234	0.00298539
cg13271452	404.208	0.00298682
cg17797797	1137.31	0.00298776
cg13117031	-2118.47	0.00299559
cg23832237	247.37	0.00300815
cg26622502	-2267.5	0.00300895
cg13657209	855.325	0.00300982
cg23165545	-2745.89	0.00301203
cg17192681	-1086.15	0.00301628
cg18768400	-3009.46	0.00301729
cg10634702	-592.254	0.00302036
cg09439867	232.706	0.00302264
cg01650818	-1580.58	0.00302431
cg27506810	557.49	0.00302899
cg10663973	-3105.9	0.00303565
cg16047970	2089.73	0.00303939
cg27159096	687.567	0.00303953
cg20301678	862.459	0.00304391
cg10892324	702.631	0.00304495
cg27317356	-318.552	0.00304744
cg10407048	782.055	0.00304916
cg10622174	428.259	0.00305369
cg12495090	-83.3572	0.00305964
cg06180389	-495.531	0.00306128
cg13484614	634.998	0.00306151
cg18100347	1733.58	0.00306323
cg05033560	820.689	0.00307003
cg10388307	-473.28	0.00307545
cg13256308	1284.23	0.00307606
cg13974768	-2618.27	0.00307659
cg09876575	-2534.5	0.00308031
cg03994908	-1896.59	0.00308491
cg23100375	-2984.99	0.00308746
cg05662664	534.304	0.00308756
cg01271695	677.071	0.00308806
cg22714942	-1007.98	0.00309554
cg13981223	3760.3	0.0030962
cg04969220	560.699	0.00309792
cg08115597	-2255.22	0.00310684
cg12128893	-2051.37	0.00310685
cg22961278	-394.039	0.00311172
cg01147367	-1355.88	0.00311517
cg03874026	-1197.37	0.00311548
cg02278675	-1344.62	0.003116
cg16449636	-436.432	0.0031204
cg13355801	-926.085	0.00312197
cg06627628	714.145	0.00312712
cg19693015	3820.31	0.00312764
cg27116061	2349.81	0.00312919
cg26153885	688.501	0.00313158
cg18644782	580.914	0.00313232
cg18327147	577.067	0.00313279
cg14644166	-3381.07	0.00313521
cg01391867	1796.53	0.00313606
cg04317883	-1951.44	0.00314302
cg08160949	-256.138	0.00314369
cg12445461	-3093.76	0.00315195
cg12583369	-984.756	0.00315257
cg03598938	-546.751	0.00315286
cg05948962	-1090.84	0.00315405
cg27339290	-776.075	0.00315426
cg05824502	-512.491	0.00315703
cg20654624	804.2	0.0031595
cg08792630	586.354	0.00315976
cg23264763	547.348	0.00316051
cg16951385	2399.85	0.00316079
cg05897091	-871.054	0.00316654
cg20022541	53.4535	0.00316662
cg08621168	-774.697	0.0031732
cg25195203	-1917.77	0.00317531
cg02705894	607.717	0.00317852
cg10753283	-407.636	0.0031815
cg02227217	397.482	0.00318165
cg06677321	263.861	0.0031868
cg24935631	-644.186	0.00319005
cg02167877	-1950.17	0.00319104
cg05318486	5820.2	0.00319291
cg25052148	370.967	0.00319476
cg08236123	-507.348	0.00319628
cg07666727	792.109	0.00319651
cg14898223	-319.444	0.0031977
cg01480205	1438.54	0.00319979
cg11383391	566.804	0.00320553
cg03400335	624.013	0.00321039
cg14967731	-1253.72	0.00321362
cg02000113	972.697	0.00321365
cg24073074	-996.802	0.00321572
cg03392038	3401.35	0.00321753
cg01554529	843.805	0.0032181
cg00692933	2429.63	0.00322924
cg01607569	722.256	0.00323392
cg13248811	44.7376	0.00323877
cg14435603	-250.437	0.00323953
cg15542496	1295.52	0.00324005
cg01935967	-2660.52	0.00324625
cg12474881	-988.756	0.0032495
cg24874998	-330.282	0.00325456
cg20773815	730.235	0.00325562
cg26314531	-1518.04	0.00325808
cg22584172	-1736.62	0.00325846
cg16923670	-2109.58	0.00326086
cg16952918	-972.163	0.00326676
cg02771336	-601.334	0.00327577
cg10874319	1087.97	0.00327718
cg02244695	-1047.11	0.00327744
cg01872704	-1269.24	0.00327941
cg14731044	-693.358	0.00328107
cg08094677	441.563	0.00328393
cg20977198	1509.75	0.00329133
cg00330279	3858.82	0.00329625
cg01859528	892.779	0.00330141
cg25328184	1456.74	0.00330219
cg07252539	666.473	0.00330235
cg27037103	-2958.53	0.00330253
cg14166832	1066.02	0.00330673
cg00388754	516.151	0.00330704
cg23860337	-236.804	0.00330806
cg21543434	-745.622	0.00330889
cg21128610	2104.34	0.00330965
cg05128566	-737.346	0.00331328
cg12666819	-1526.51	0.00331363
cg26190233	887.955	0.00331414
cg23019565	-712.028	0.00331593
cg24576133	-1058.44	0.00332012
cg11466638	-306.681	0.00332579
cg11235697	-295.104	0.00332604
cg20502694	2605.3	0.00332731
cg24980583	-2152.36	0.00332909
cg21249366	-342.926	0.00333234
cg14231297	629.862	0.00333459
cg18474185	-3267.39	0.00333686
cg17579580	373.623	0.00333753
cg05554000	-192.754	0.00333776
cg13470735	801.058	0.00333865
cg11412466	1137.19	0.00334212
cg11027707	438.53	0.00334216
cg08682607	629.72	0.00334642
cg12273506	833.581	0.00334698
cg04559609	-3040.14	0.00335075
cg02877791	3060.83	0.00335383
cg07611620	-850.697	0.00335961
cg16296679	-696.323	0.00336023
cg22347696	1313.43	0.00336599
cg20482760	564.357	0.0033685
cg23398241	656.99	0.00336864
cg16525208	1235.6	0.00337085
cg14076411	-1676.03	0.00337491
cg00000109	715.426	0.00337564
cg02376143	702.088	0.00338326
cg16453206	-1270.92	0.00338429
cg02116447	761.731	0.00338454
cg03578541	-1623.29	0.00338682
cg25587211	3683.64	0.0033877
cg13550311	-740.434	0.00340041
cg19739126	743.783	0.00340202
cg16731240	385.024	0.00340338
cg08167132	424.377	0.00340978
cg09256082	-549.822	0.00341315
cg01826897	-2185.24	0.00341427
cg02272831	667.257	0.00341674
cg12449325	1347.68	0.00342079
cg02027010	-3851.71	0.00342609
cg23535261	528.208	0.00342937
cg24938296	-782.028	0.00343313
cg14274895	4143.82	0.0034426
cg10617784	-1463.02	0.00344775
cg11408754	610.234	0.00344785
cg14545914	507.017	0.00344977
cg10084289	-1453.93	0.00345413
cg03340026	666.233	0.00345583
cg07346851	2013.01	0.00345979
cg12052265	-1198.5	0.0034611
cg11792653	-1715.36	0.00346243
cg00112341	-808.237	0.00346386
cg27329548	-2438.03	0.00346477
cg03342008	-2500.24	0.00346639
cg26983710	677.445	0.00346693
cg04068601	558.576	0.00347082
cg25514947	-1836.79	0.00347087
cg19189990	-1402.23	0.00347652
cg16464045	-3232.04	0.00347735
cg06310285	922.186	0.00347757
cg10008636	987.116	0.00348099
cg13648550	-925.398	0.00348178
cg01904774	3855.87	0.00348688
cg00981737	763.26	0.00348717
cg14004527	-1654.39	0.00349471
cg17130964	655.095	0.00350074
cg14150199	-1022.21	0.00350614
cg05005425	-643.245	0.00350893
cg15070718	3091.13	0.00351334
cg04341343	-808.79	0.00351363
cg17078988	533.909	0.00351608
cg06498964	274.871	0.00351815
cg09613510	-452.091	0.0035195
cg09472928	1121.38	0.00352463
cg00031256	4301.33	0.00352835
cg26908876	-645.436	0.00353096
cg07731488	338.074	0.00353107
cg00452400	-842.697	0.0035313
cg04690289	-2332.72	0.00353239
cg08659517	-426.278	0.00353431
cg25923018	-3939.61	0.00353924
cg02431732	294.396	0.00353978
cg19953847	897.851	0.00354075
cg26708476	877.349	0.00354092
cg05245650	-350.701	0.00354578
cg25533096	-3254.72	0.00354584
cg10059484	-396.592	0.00354694
cg23719692	387.498	0.00354737
cg18144485	-836.926	0.00354737
cg17778382	-1684.37	0.00354803
cg04469219	1055.5	0.00355089
cg02925076	826.682	0.00355687
cg22237056	-700.072	0.00356551
cg03421358	974.042	0.00356563
cg22590775	114.343	0.00356671
cg03436530	-921.985	0.00356812
cg05169454	765.203	0.00356851
cg15999067	737.54	0.00358325
cg24389412	-1382.75	0.00359516
cg23090632	-2217.68	0.0035966
cg03004102	866.03	0.00359967
cg02071005	1401.74	0.00359977
cg19689828	-499.691	0.00360441
cg02066936	-1765.64	0.00360894
cg07013940	4616.36	0.00361095
cg03387289	764.61	0.0036134
cg15439078	811.005	0.00361781
cg21733367	815.062	0.0036198
cg09689633	357.13	0.00361983
cg02786267	459.426	0.00362007
cg26912078	611.993	0.00362158
cg08493904	-712.728	0.00362308
cg26425256	1105.92	0.00362615
cg17847329	-2143.95	0.00364161
cg04962026	847.917	0.00364622
cg26216891	-937.153	0.00364824
cg23801272	1467.71	0.00364945
cg12857678	-1113.88	0.00365491
cg26472089	411.444	0.00365894
cg10027723	-1023.97	0.00365949
cg25485956	3484.31	0.00366074
cg22236418	-423.209	0.00366094
cg12530103	1385.02	0.00366329
cg07483064	2953.31	0.0036633
cg13574271	2095.45	0.00366702
cg24915508	-598.635	0.00367118
cg07419968	-1340.1	0.00367169
cg08132025	-1354.79	0.00367251
cg10205403	2324.32	0.00367269
cg24474701	1931.99	0.00367456
cg18864882	308.899	0.00367574
cg09563311	-728.337	0.0036767
cg24077260	-604.442	0.00367756
cg09537307	-1716.82	0.00367907
cg10189525	-1547.61	0.00368441
cg20003034	-506.564	0.00369075
cg10016024	357.793	0.00369155
cg05865746	2062.67	0.00369251
cg03522150	-658.208	0.00369341
cg12593849	1432.89	0.00369426
cg02852670	-1059.83	0.00370265
cg20196129	-1177.93	0.00370419
cg10267724	1083.67	0.00370831
cg01832605	-1203.29	0.0037118
cg21176629	1525.06	0.00371208
cg15637765	476.243	0.00371236
cg26792749	-3530.56	0.00371532
cg08451218	-2385.32	0.00371695
cg14376618	737.263	0.00371713
cg07585610	-567.001	0.00371979
cg00435621	1827.35	0.00372077
cg19467586	-991.877	0.00372224
cg16027132	917.189	0.00372808
cg09529655	-1772.08	0.00372995
cg01857709	-1584.94	0.00373091
cg24636999	-1028.32	0.00373146
cg08497649	-3202.88	0.00373201
cg04672210	-536.911	0.00373237
cg00542139	-1720.89	0.00373901
cg21951070	816.646	0.00374642
cg05963690	-4100.1	0.00374828
cg24530041	760.95	0.00374872
cg14840416	-2003.64	0.00374904
cg24469729	294.432	0.00375941
cg19630506	-1714.66	0.00376597
cg26690232	-2649.72	0.00376915
cg05666287	472.631	0.00377349
cg11356290	-2470.03	0.00377825
cg04977834	1141	0.00377928
cg04259565	547.93	0.00378125
cg16734981	1093.28	0.00378471
cg05903064	-2504.84	0.00378622
cg01856455	-837.947	0.00378657
cg20333292	-3202.44	0.00378886
cg13632520	1035.72	0.00379345
cg09235702	-445.393	0.00379819
cg08911536	-335.702	0.00379948
cg27068012	1026.31	0.00380179
cg00284386	-478.527	0.00380191
cg07631533	-537.271	0.00380286
cg10646762	-643.053	0.00380597
cg25105522	-151.855	0.00380658
cg20319457	604.911	0.00380972
cg01580176	917.105	0.00381566
cg27554648	-773.422	0.00381818
cg00737571	1063.4	0.00381838
cg06800293	636.382	0.00381885
cg00097794	607.58	0.00382039
cg01059743	-2031.48	0.00382403
cg14595425	1076.81	0.00382765
cg00290086	416.941	0.0038296
cg24932788	3159.69	0.00382979
cg15123562	-616.702	0.00383008
cg07794522	2019.59	0.00383702
cg07276550	1432.94	0.00383729
cg00504902	-369.078	0.00384207
cg14520280	-600.583	0.00384266
cg04063615	-225.888	0.00384395
cg01216467	-662.481	0.00384472
cg18192602	242.834	0.00384769
cg12991522	-2244.92	0.00384806
cg12677163	1081.92	0.00385804
cg24482286	-1357.83	0.00385895
cg20308204	1124.66	0.00386017
cg27659796	-72.8921	0.00386094
cg21608237	777.066	0.00386436
cg14446107	519.342	0.00386482
cg20603260	2189.24	0.00387114
cg21943004	-553.132	0.00387151
cg10055398	-952.384	0.00387333
cg02545393	-1446.1	0.0038753
cg10136560	-409.005	0.00387899
cg00966762	-1349.1	0.00388354
cg14186336	728.523	0.00388772
cg24805307	-1280.65	0.00388921
cg00909958	-532.061	0.00389725
cg14910684	602.693	0.00389794
cg17150651	1543.78	0.00390157
cg18352793	-1176.18	0.00390398
cg00577935	-2140.57	0.0039056
cg24655899	3720.67	0.00390733
cg09431544	490.472	0.00390872
cg07934031	-1589	0.00391014
cg24864887	1126.61	0.00391214
cg16076651	-1520.7	0.00391367
cg09670175	-1250.37	0.0039141
cg05282437	301.331	0.00392646
cg17224835	-557.5	0.00392843
cg04545296	439.177	0.00392873
cg15688918	892.16	0.00393148
cg15380358	845.436	0.00393617
cg18282849	-810.784	0.00393667
cg09136695	449.897	0.00393983
cg24542821	-1245.83	0.00394568
cg00466158	1428.92	0.00394606
cg13704403	3733.92	0.00394831
cg12793744	-2841.23	0.00395566
cg16896134	148.663	0.00395654
cg23505044	-63.3819	0.00395823
cg22418620	723.833	0.00396101
cg27339395	586.77	0.00396142
cg13428239	542.542	0.00396333
cg23920047	-562.997	0.003969
cg27254046	-945.585	0.0039715
cg11320143	-2123.5	0.0039725
cg14400541	253.58	0.0039744
cg00952201	761.919	0.00397949
cg16570414	863.737	0.00398144
cg26703129	706.053	0.00398199
cg27615447	2096.45	0.00398436
cg27015469	-827.991	0.00398698
cg03047626	743.072	0.0039911
cg15642292	-964.367	0.00399378
cg19616316	805.084	0.00399447
cg21686379	-1518.72	0.0039965
cg06061360	-2612.41	0.0039978
cg14083111	-2929.71	0.00400077
cg12073548	928.042	0.00400818
cg11402303	1129.43	0.00401467
cg00114393	1682.27	0.00401477
cg20992361	443.926	0.00402417
cg13728069	-2295.87	0.00402485
cg26514942	1060.26	0.004032
cg23652526	-2247.84	0.00403411
cg08504029	901.483	0.00403772
cg17339202	-172.869	0.00403799
cg00105041	-516.503	0.00404007
cg01823544	-2367.11	0.00404038
cg23709231	812.844	0.00404086
cg02694427	600.335	0.00404132
cg23687971	436.521	0.00404599
cg04761746	-538.564	0.00404693
cg05157370	2210.55	0.00405615
cg01057268	277.07	0.00406505
cg11480304	-641.95	0.00406593
cg04546165	459.41	0.00406619
cg18207950	1828.55	0.0040671
cg07620844	712.236	0.004073
cg02620189	-2022.43	0.00407515
cg20437049	-1724.52	0.00407928
cg00143362	747.536	0.00408055
cg19755815	-743.742	0.00408304
cg24680141	2281.15	0.0040881
cg15411840	-325.245	0.00409248
cg11206067	1517.18	0.00409489
cg26700077	-945.584	0.00409862
cg19161333	2175.38	0.0041002
cg24228530	-1327.32	0.00410166
cg26505567	645.742	0.00411187
cg17494838	627.894	0.00411219
cg25235380	-3926.63	0.00411312
cg12910951	3229.62	0.00411721
cg20107733	-603.234	0.00412002
cg14747813	-445.932	0.00412362
cg19227511	501.606	0.00412397
cg23054166	-4083.58	0.00412634
cg09569989	-1520.62	0.00412653
cg14137548	958.798	0.00412681
cg15100209	1069.4	0.00412885
cg15717377	671.576	0.00412912
cg23480821	-1368.05	0.00413003
cg01970726	-963.333	0.00413006
cg19633231	-1510.39	0.00413117
cg13387374	559.32	0.00413277
cg21102227	-1352.99	0.00413891
cg13312942	306.515	0.00413924
cg04889973	-1687.01	0.0041417
cg00749672	624.002	0.00414505
cg20109936	1731.61	0.00414937
cg16057408	-496.012	0.00415037
cg05352500	965.574	0.00415148
cg01210679	991.817	0.0041518
cg08226111	1883.44	0.00415203
cg20938286	-3473.19	0.00415805
cg12019109	537.593	0.0041649
cg13792037	-2333.83	0.00416584
cg20668812	572.422	0.00416882
cg07734161	-833.557	0.00416944
cg18832632	1591.58	0.0041723
cg16094293	788.799	0.00417476
cg18106189	1694.88	0.00417519
cg11862731	4990.2	0.00417852
cg11541252	315.937	0.00417929
cg13426839	2254.27	0.00418193
cg01393327	-1305.81	0.00418237
cg07264682	-281.894	0.00418481
cg12146763	670.975	0.00418506
cg22535442	1011.42	0.00418546
cg19637461	664.456	0.00418721
cg19856897	213.761	0.0041882
cg25421069	919.614	0.00419939
cg03990478	-801.836	0.00420074
cg10382148	-545.281	0.0042018
cg02619155	834.506	0.00420208
cg27520104	-617.235	0.00420633
cg17095749	480.658	0.00420774
cg02278073	-1214.54	0.00421108
cg02893348	-575.206	0.00421331
cg08462730	999.111	0.00421505
cg06394621	-445.394	0.00421605
cg21462732	-1199.52	0.0042164
cg13531259	681.368	0.00421644
cg05977333	-46.6614	0.00421946
cg19924989	-1188.54	0.00422032
cg08245487	578.005	0.00422158
cg11157611	1066.3	0.00422177
cg27116819	-2597.44	0.00422624
cg27582124	827.052	0.00423133
cg04672026	322.805	0.00423162
cg00801034	1023.57	0.00423214
cg05303132	462.76	0.00423435
cg26535992	-507.765	0.00423491
cg21687924	-2765.05	0.0042372
cg14560699	-757.15	0.00423794
cg00445566	-2240.43	0.00423936
cg03295852	446.876	0.00424531
cg12072757	-1149.55	0.00424983
cg11180638	-982.897	0.0042526
cg00078996	-190.569	0.00425464
cg15562780	-1966.53	0.00425474
cg03994651	223.741	0.00425946
cg22450460	-2148.74	0.00426251
cg06392241	-578.987	0.00426272
cg02836541	1084.21	0.00426476
cg02943604	-248.142	0.00426705
cg16561756	1364.33	0.00426877
cg14422660	2110.22	0.00427114
cg10731613	-847.578	0.00427495
cg26370568	278.06	0.00428537
cg03550075	-155.155	0.00428576
cg02785000	-2283.57	0.00428702
cg02353448	644.253	0.00429088
cg12861418	1402.26	0.00429099
cg18650263	-240.843	0.00429215
cg23357854	-850.275	0.004297
cg10397628	-2756.58	0.00429766
cg15157974	926.63	0.00429837
cg26429530	-1100.44	0.00430593
cg14714046	476.921	0.00430979
cg03056513	692.422	0.00431289
cg10608948	-282.241	0.0043129
cg20905796	-199.745	0.00431299
cg03146219	620.658	0.00431428
cg16740785	-988.572	0.0043168
cg18159393	-1087.62	0.00431959
cg13048593	354.331	0.00432063
cg13754859	-2366.75	0.00432084
cg16125564	775.837	0.00432476
cg06083669	-498.416	0.00432488
cg17545399	-698.694	0.00434448
cg10103036	197.967	0.00434543
cg03893271	1056.27	0.00434702
cg05131483	629.775	0.00435106
cg02300825	-3962.39	0.00435342
cg26492847	764.545	0.00435639
cg21513757	-2108.73	0.00435893
cg27261837	-1449.45	0.00436003
cg22500261	-1321.53	0.00436045
cg02340223	-969.043	0.00436065
cg23627623	-769.402	0.00436277
cg22942704	-1028.01	0.00436444
cg09059042	669.449	0.00436491
cg23757622	512.017	0.00436679
cg03798045	-465.691	0.00436749
cg06237647	1421.29	0.00436831
cg09907509	517.212	0.00436861
cg05043048	-3555.31	0.00437096
cg22207479	-648.987	0.00437218
cg02849103	467.515	0.00437389
cg03442376	-1636.29	0.00438059
cg04929503	1782.94	0.00438498
cg03923934	1135.56	0.0043895
cg17578642	409.864	0.00439275
cg15859926	-876.343	0.00439336
cg10248985	-690.146	0.00439375
cg14857471	-1456.43	0.00440248
cg05117638	-831.369	0.00440289
cg13701615	2641.75	0.00440776
cg07809889	798.236	0.00441556
cg25711358	-649.358	0.00441678
cg07023209	1086.47	0.00441687
cg23440144	-655.309	0.00441939
cg23213703	-879.608	0.00443072
cg09674093	371.045	0.00443337
cg05583095	-738.319	0.00443357
cg19200719	-952.242	0.00443666
cg07046575	989.023	0.00443747
cg02466588	-1494.36	0.00444451
cg14373579	-2213.84	0.00444552
cg10778655	845.926	0.0044458
cg11943190	-613.226	0.00445111
cg14880894	-759.34	0.00445566
cg06341054	-1544.39	0.00446058
cg26768964	427.274	0.00446252
cg01142430	-660.242	0.00446269
cg17759095	-208.003	0.00446415
cg09471916	-436.638	0.00446841
cg16914667	-2480.02	0.00447061
cg12670357	519.728	0.00447339
cg05035456	755.717	0.00447345
cg20067801	-448.603	0.00447666
cg07075307	-1114.44	0.00447704
cg24124789	2332.03	0.00447935
cg13883672	-315.118	0.00448313
cg12652578	-769.258	0.00448668
cg00876501	286.596	0.00448707
cg06293611	-488.77	0.00449163
cg18556420	-347.225	0.004502
cg01447112	1500.15	0.00450312
cg01741836	-209.876	0.00450317
cg22098780	-148.762	0.00450332
cg13597422	995.114	0.0045039
cg03656863	-684.611	0.0045055
cg07422412	-88.4173	0.0045068
cg19961649	-376.149	0.00450871
cg26102748	1960.08	0.00450949
cg13277716	1320.6	0.00451092
cg10108250	1151.2	0.00451145
cg04514392	-247.529	0.00451302
cg03952543	695.124	0.00451908
cg25894255	-1784.97	0.00452041
cg25592907	-133.909	0.00452424
cg02937873	1338.45	0.00452784
cg13324643	1994.39	0.00453095
cg17459893	3011.04	0.00453111
cg15599147	-1344.96	0.00453173
cg05755906	-3189.54	0.00453541
cg09425262	1081.08	0.00453708
cg10624914	488.298	0.0045411
cg01618083	2923.83	0.00454541
cg16570885	75.4949	0.00455308
cg00852622	860.801	0.00455816
cg08549573	767.565	0.00456085
cg06147758	-1660.04	0.00456417
cg18990874	-526.331	0.0045642
cg24699025	834.271	0.00456481
cg10529930	977.39	0.004566
cg00151525	-2744.55	0.00456821
cg14301933	-787.568	0.00457246
cg09650189	579.455	0.0045855
cg13881327	1398.11	0.00458753
cg19148404	555.519	0.00458755
cg04528961	612.57	0.00458791
cg04756491	-543.653	0.00458914
cg26770890	671.122	0.00459039
cg21141318	565.956	0.00459095
cg21390276	-3338.7	0.00459269
cg21249921	-2034.92	0.00459691
cg14279007	728.747	0.00459747
cg22513237	-1012.23	0.00459794
cg04858396	-627.39	0.00459922
cg06614142	-2637.71	0.00460105
cg19617373	-1067.17	0.00461106
cg24338843	-427.321	0.00461299
cg18627235	2010.09	0.00461455
cg26796642	618.219	0.0046149
cg14091752	-2128.52	0.00461704
cg02243157	196.599	0.0046263
cg18515510	-666.446	0.00462816
cg04332613	-4446.66	0.00462875
cg10324158	-392.653	0.00463042
cg14884902	-739.51	0.00463155
cg01311102	371.712	0.00463414
cg07423838	-1123.13	0.00463553
cg23167178	-2780.11	0.00463632
cg08641170	1890.73	0.00464097
cg26172758	998.859	0.00464338
cg11960655	134.778	0.00464599
cg26926497	-1279.3	0.00464606
cg24395710	-1698.74	0.00465283
cg06993494	-847.173	0.00465299
cg11937129	-3153.9	0.00465474
cg21170583	881.765	0.00465604
cg24310786	-422.113	0.00466084
cg13612583	-718.84	0.00466235
cg01776299	475.746	0.00466258
cg01239141	464.828	0.00466576
cg14089032	-1108.93	0.00466583
cg02318477	1301.7	0.00466707
cg11933267	563.435	0.00467307
cg20177315	-1666.77	0.0046798
cg21714610	-1824.33	0.00468117
cg20789933	1225.15	0.00468217
cg03216729	906.191	0.00469014
cg21303763	-2322.97	0.00469163
cg00037930	-722.961	0.00470877
cg16186001	-770.893	0.00471185
cg02570682	-1377.97	0.00472487
cg18631330	164.104	0.00472605
cg20550790	-1210.66	0.0047286
cg03204140	-945.677	0.00473432
cg13279566	-1026.98	0.00473521
cg03192775	1796.46	0.00473946
cg17331742	696.957	0.00474274
cg00087645	531.583	0.00474563
cg27130075	-566.159	0.00474681
cg15058852	-656.246	0.00474819
cg01791669	943.392	0.00474995
cg11926150	-331.995	0.00475444
cg02295821	-613.247	0.00475929
cg02631838	606.083	0.00475947
cg17987483	-265.396	0.00476131
cg23322531	-2040.51	0.0047616
cg06017059	2527.72	0.00476308
cg16826504	880.927	0.00476896
cg25969932	-717.874	0.00477139
cg01911186	-1478.54	0.00477435
cg23646044	-744.306	0.00477485
cg09894040	-3593.04	0.00478345
cg11248896	-845.459	0.00479182
cg19005485	219.436	0.0047925
cg23156348	-1448.68	0.00479457
cg12544191	1004.04	0.00479465
cg06468695	-582.473	0.00479544
cg01433114	-2276.15	0.00479569
cg06147143	-723.671	0.00479604
cg09038885	-1622.64	0.0048015
cg23291048	694.764	0.00480372
cg23959772	426.787	0.00480702
cg20301998	860.863	0.00480756
cg15857152	592.386	0.0048142
cg26105283	865.882	0.00482052
cg22696549	643.565	0.00482098
cg22865176	534.358	0.00482357
cg12257692	1200.9	0.00482604
cg10501310	1767.73	0.00483162
cg17083940	1634.13	0.00483929
cg21473753	-753.257	0.00484725
cg07335405	1201.45	0.0048486
cg21356259	727.446	0.00485226
cg00873616	819.798	0.0048536
cg21235903	723.84	0.00485392
cg10914467	553.125	0.00485645
cg24843499	1037.87	0.00486108
cg09869357	465.379	0.00486968
cg21152351	1085.21	0.0048743
cg03021496	-683.456	0.00488087
cg19446790	344.698	0.00488261
cg11650974	834.513	0.00488698
cg11640275	-1198.19	0.00489028
cg18158391	877.249	0.00489076
cg03855388	-2061.47	0.00489235
cg02596427	999.535	0.00489306
cg10637453	-436.78	0.00489625
cg18582073	362.389	0.00490099
cg15937958	510.076	0.0049061
cg06671352	-2630.95	0.0049075
cg09043294	-989.067	0.00490803
cg21414595	820.777	0.00490931
cg02747822	524.391	0.00490938
cg01223193	1404.77	0.00491148
cg26847756	-2881.14	0.00491199
cg07797660	-517.098	0.00491428
cg09399236	-1809.17	0.00491547
cg21172319	2487.62	0.00491678
cg17685115	-1015.6	0.00492002
cg12312278	500.434	0.00492558
cg09677701	720.472	0.00492844
cg05586384	-305.369	0.00493441
cg13903848	-1347.05	0.00493817
cg13755023	-1843.08	0.0049446
cg01643712	-954.949	0.00494483
cg00590139	971.642	0.00494861
cg09879253	717.199	0.00495449
cg16634951	1818.17	0.00495691
cg11517045	4062.25	0.00495889
cg17680696	876.224	0.0049625
cg00472879	1358.47	0.00496532
cg01575614	-2505.6	0.00496568
cg27242132	-281.39	0.00496964
cg09243735	-1329.45	0.00497478
cg22149837	-2726.84	0.00497965
cg00573298	830.079	0.00498036
cg23614000	-474.585	0.00498235
cg10661376	1868.47	0.0049824
cg16743811	-3071.66	0.00498324
cg02886541	463.117	0.0049868
cg25094735	59.3579	0.0049876
cg21984150	1916.44	0.00498854
cg21775279	596.421	0.00498907
cg17212420	932.041	0.00498974
cg03949284	-483.098	0.0049901
cg26837730	599.767	0.00499844
cg14217074	-1058.46	0.00501029
cg27565366	-1190.61	0.00501226
cg17230773	213.281	0.00501359
cg24834709	2266.05	0.00501481
cg25225521	1070.68	0.00501968
cg07612468	549.191	0.00502358
cg07850982	926.543	0.00502405
cg12648520	1167.38	0.0050313
cg03525023	525.394	0.00503186
cg20975030	-3029.47	0.00503404
cg18526332	2077.21	0.005035
cg12210286	2230.39	0.00503796
cg18422123	-1142.16	0.0050448
cg07349890	721.573	0.00504859
cg26493306	-698.734	0.00504924
cg10471897	-1817.78	0.00504968
cg24718015	-401.769	0.00505249
cg16139239	-2250.07	0.0050526
cg19360212	40.2349	0.00505386
cg26348249	-1124.7	0.00505521
cg08242859	-321.647	0.00505968
cg23896311	2497.79	0.00506104
cg14995055	437.341	0.00506119
cg27113059	2341.01	0.00506566
cg02200389	-577.815	0.00506976
cg04658591	-3305.75	0.00507114
cg04248396	-983.789	0.00507497
cg20860086	-2523.05	0.00507698
cg15433198	-1404.24	0.00507847
cg25260114	-661.786	0.00507909
cg14529758	684.894	0.00507976
cg20888337	-1935.78	0.00508622
cg16957940	806.2	0.00508941
cg10453550	139.189	0.0050918
cg13564595	-1201.47	0.00510348
cg13542857	898.766	0.00511167
cg09074546	-2190.86	0.00511269
cg14350958	1104.96	0.00511683
cg01445411	881.683	0.00511731
cg06316695	-2808.49	0.00511948
cg13737408	529.114	0.00512025
cg18907495	-2029.83	0.00512252
cg16620731	-1627.18	0.00512635
cg09999353	295.381	0.00512637
cg23164076	-452.445	0.00512797
cg01067190	-448.269	0.0051318
cg07935355	709.635	0.00513209
cg08386490	1451.35	0.00513404
cg02759193	582.344	0.00513464
cg13322601	-777.449	0.00513807
cg19564637	-2180.38	0.00513829
cg13660086	-511.614	0.00513914
cg06632154	-1521.62	0.00514273
cg08343834	-537.867	0.00515141
cg12656611	1282.46	0.00515345
cg02608801	-1186.31	0.00515394
cg05038152	421.186	0.00515491
cg11935592	-1248.86	0.00515503
cg25826515	-423.83	0.00515958
cg05303249	652.066	0.00516273
cg15058901	551.813	0.00516545
cg13585985	546.607	0.00516568
cg17961892	-2156.29	0.00516744
cg27225571	-1468.72	0.00517534
cg16430880	-1058.32	0.00517561
cg17594241	-806.646	0.00518018
cg01018063	-2265.08	0.00518694
cg01779747	-2189.16	0.00518733
cg08642771	-387.582	0.00518942
cg18022362	2091.2	0.00519504
cg04561731	-692.143	0.00519542
cg04179482	3229.96	0.00519887
cg00712075	-1535.9	0.00519888
cg26197699	2218.18	0.00520006
cg20159775	1614.97	0.00520101
cg19937061	1297.16	0.00520556
cg17839959	891.012	0.00521205
cg16500605	-520.182	0.00521451
cg11010140	-2201.5	0.00521801
cg10797737	843.003	0.00522018
cg08011959	1191.84	0.00522036
cg24944736	-2659.26	0.00522173
cg24069559	-1683.91	0.00522604
cg01081168	566.839	0.00522772
cg04341210	791.641	0.00523279
cg26853640	-1524.81	0.00523465
cg13894444	364.615	0.00523577
cg11804248	-1417.88	0.00524698
cg15227522	-715.269	0.00524765
cg21769057	-739.287	0.00525045
cg10655629	-1188.49	0.00525049
cg16664732	833.279	0.00525148
cg03006654	-2205.19	0.00525597
cg07854251	397.228	0.00526088
cg08236351	-587.955	0.00526408
cg26530557	258.948	0.00526446
cg13984103	654.857	0.00526465
cg02392915	931.473	0.00526648
cg04352676	1098.85	0.00526654
cg02760445	880.024	0.00527091
cg13266119	749.105	0.00527105
cg24652205	455.796	0.00527275
cg15911806	2761.75	0.00527463
cg15503799	-883.499	0.00527649
cg05628107	-1228.2	0.00527651
cg26299084	-194.673	0.00527949
cg16776885	-3474.65	0.00528061
cg04700737	-1598.15	0.00528063
cg08788576	1496.6	0.0052836
cg20328456	463.608	0.00528861
cg03023952	-1481.68	0.00529113
cg18414950	696.228	0.00529492
cg02056135	2136.62	0.00529506
cg12156272	413.611	0.00529631
cg17195127	-1382.5	0.00529637
cg22822822	-966.253	0.00529738
cg13787356	-1670.74	0.00529868
cg22786465	-603.613	0.00530203
[truncated: 18,149 more rows]
