# Supplementary material for: Discovery and replication of a peripheral tissue DNA methylation biosignature to augment a suicide prediction model
Source: Clin Epigenetics. 2016 Nov 3;8:113. doi: 10.1186/s13148-016-0279-1 (PMC5093988; doi:10.1186/s13148-016-0279-1)
Supplement: Additional file 2: — Title: GenRED Offspring Saliva Cortisol Associated Probes. Description: Table containing all probes nominally associated with AUC weekday cortisol in the GenRED Offspring saliva cohort (N = 20) with the corresponding regression coefficient (β) and p-value. (XLSX 958 kb) [file 13148_2016_279_MOESM2_ESM.xlsx]

## Sheet: Saliva_Cort05_Table1
Additional File 2
Table containing all probes nominally associated with AUC weekday cortisol in the GenRED Offspring saliva cohort (N=20) with the corresponding regression coefficient (β) and p-value.
Probe_ID	β	P.value
cg13921858	2120.55	5.12e-06
cg00778190	506.775	8.73e-06
cg05742247	-1497.86	1.03e-05
cg00237825	-669.378	1.34e-05
cg26872305	1097.99	1.35e-05
cg16114640	-1294.96	1.36e-05
cg00763096	1102.95	1.93e-05
cg00273449	-474.972	2.17e-05
cg10090217	1476.39	2.25e-05
cg03068637	4414.7	2.28e-05
cg13868050	-1319.6	2.33e-05
cg19642433	-674.91	2.48e-05
cg22576033	1109.52	2.69e-05
cg19967554	1737.69	2.72e-05
cg19154600	-749.723	2.74e-05
cg02496223	1083.15	2.74e-05
cg03133987	767.09	2.91e-05
cg02905900	-655.382	2.92e-05
cg27461254	1408.26	3.03e-05
cg08627327	-2118.4	3.22e-05
cg24599598	-417.286	3.63e-05
cg27427565	1098.69	3.69e-05
cg08525508	412.595	3.76e-05
cg26020513	-369.857	3.9e-05
cg13940029	987.453	4.15e-05
cg25488990	771.477	4.42e-05
cg20991723	-461.129	4.5e-05
cg11363230	-1093.28	4.96e-05
cg18104539	-1655.84	5.13e-05
cg08376992	901.44	5.16e-05
cg05349349	1190.46	5.31e-05
cg26866165	1821.25	5.95e-05
cg19775367	-911.22	6.52e-05
cg06364629	3159.89	6.6e-05
cg18621361	2551.23	6.76e-05
cg15153228	1660.03	6.79e-05
cg13404558	1426.14	6.84e-05
cg10734734	3195.5	6.93e-05
cg04053108	-309.028	7.06e-05
cg07268332	529.878	7.73e-05
cg11760986	-1774.38	7.83e-05
cg05801902	1101.58	8.17e-05
cg01515896	-4292.75	8.38e-05
cg21039166	849.117	8.41e-05
cg08591579	2171.3	8.49e-05
cg27118230	1829.25	8.52e-05
cg08788717	-3725.27	8.67e-05
cg13706352	1969.25	8.99e-05
cg08871052	-2362.4	9.07e-05
cg08413646	1093.13	9.28e-05
cg24810305	-223.646	9.88e-05
cg26504019	-1532.52	0.000102361
cg02550268	-1247.7	0.000107246
cg04118878	1320.4	0.000109048
cg07237769	1214.13	0.000110198
cg15463538	1266.18	0.000111284
cg02731988	-379.391	0.000112374
cg23974194	-912.854	0.000113448
cg08178356	-860.122	0.000113541
cg00865537	-2008.99	0.000115682
cg05010865	-2388.1	0.000118289
cg08000301	1480.01	0.000119815
cg18492997	1205.64	0.000121761
cg14410738	1503.02	0.000123452
cg26688257	-1141.17	0.000128231
cg12802537	-869.591	0.000130833
cg02661623	1232.32	0.00013102
cg27161523	1706.23	0.000133656
cg11545457	1645.16	0.000134861
cg01990334	1769.9	0.000136549
cg00891608	404.904	0.000142567
cg24787335	-614.542	0.000142846
cg23849965	702.6	0.000143774
cg25798409	-1457.09	0.000145395
cg14792180	-317.497	0.000145881
cg05340048	411.456	0.000153724
cg18031436	4534.5	0.000158465
cg11782714	627.528	0.000158961
cg18736800	-571.303	0.000160258
cg21141089	-636.004	0.000162689
cg02412264	-2007.67	0.000163722
cg03559043	3008.01	0.000164521
cg25915838	-1422	0.000165754
cg23646541	-966.861	0.000166119
cg23266594	-479.746	0.000166529
cg09556918	-1497.55	0.000167071
cg12968192	-1453.55	0.000167189
cg19673424	2178.72	0.000168468
cg25867694	-1598.74	0.000170603
cg18751682	-2567.08	0.000172225
cg14057644	4574.92	0.000176745
cg04132007	-783.358	0.000178984
cg18730437	895.726	0.000184488
cg13907959	-1400.22	0.000184531
cg12525543	-844.705	0.000186648
cg24899361	2767.06	0.000191021
cg12962355	-2407.34	0.000196347
cg20193104	-1212.18	0.000200612
cg15965301	-384.075	0.000204343
cg13445199	1577.78	0.000208218
cg21011028	-2284.38	0.000208452
cg02994162	2896.76	0.000208458
cg06518177	1135.59	0.000208474
cg00325917	-453.444	0.000211154
cg23054883	-896.19	0.000213777
cg06725287	-1034.33	0.000215223
cg27212428	682.646	0.00021591
cg16001993	-1490.46	0.000218626
cg26548311	-1956.53	0.000221936
cg10858523	2138.85	0.000222674
cg24876035	757.015	0.000226759
cg26336213	-1260.23	0.000226957
cg09073052	-566.891	0.000228363
cg01347548	2356.18	0.00023101
cg04114269	-1460.25	0.000233955
cg02738205	715.579	0.000235012
cg24445388	450.843	0.00023707
cg25149551	-1190.17	0.00023756
cg09076926	-1483.86	0.000238551
cg08797518	1227.05	0.000238739
cg16435539	1851.03	0.000240278
cg01289020	-948.071	0.000241216
cg08823209	965.047	0.000245267
cg15031996	1099.68	0.000249337
cg03337393	2252.76	0.000251568
cg02009088	-249.642	0.000253232
cg00743372	-4173.86	0.000259051
cg21875234	2084.38	0.000264577
cg01188396	-1443.95	0.000266609
cg19469087	1010.93	0.000267273
cg05311720	855.96	0.000268662
cg19564877	1108.87	0.00027472
cg19661328	1573.72	0.0002756
cg18009093	1280	0.000278959
cg02547138	1853.49	0.000281316
cg17030415	1648.4	0.000282241
cg15437528	-1742.02	0.000290066
cg03805896	680.272	0.000290226
cg16024133	2164.71	0.000292251
cg03969957	2289.13	0.000296658
cg05908960	676.011	0.00030334
cg08462484	1243.95	0.000307228
cg03249985	2342.45	0.000312612
cg26455541	-3193.99	0.00031353
cg14374401	-1087.3	0.000313589
cg19560547	-1684.91	0.000314533
cg02624905	-1370.82	0.000316019
cg13159037	966.236	0.000319524
cg25770495	-1194.02	0.000320734
cg22734480	3448.5	0.000320758
cg13907859	500.083	0.000326412
cg05269632	-1347.32	0.00033058
cg00883166	-2216.99	0.000335377
cg17271180	1669.13	0.000336325
cg19409588	2076.33	0.000337188
cg08736034	898.936	0.000342273
cg07382590	-951.551	0.000345702
cg15992535	-266.33	0.000350038
cg19407385	-345.514	0.000350869
cg19069416	1111.54	0.000356411
cg12587729	1019.29	0.000356508
cg05929117	833.607	0.000358433
cg08237401	219.301	0.000358444
cg17827154	-1169.18	0.000360051
cg07356011	-747.707	0.000360978
cg20119745	527.52	0.000361177
cg23477460	-261.831	0.000366028
cg11909748	-935.491	0.000367209
cg13874466	-1368.74	0.000369603
cg14056942	-1977.88	0.000371659
cg13958452	-786.371	0.00037872
cg19743044	976.965	0.000381202
cg09885664	1115.56	0.000382864
cg01105938	1087.4	0.000386545
cg19318119	4230.65	0.00038802
cg06748522	966.662	0.000388308
cg03594868	-356.257	0.000393598
cg05392737	-2779.02	0.000395402
cg23553400	-3054.6	0.000396608
cg16412914	854.983	0.000397161
cg14519294	1911.78	0.000398691
cg09549240	1516.57	0.000406517
cg22448308	3229.72	0.000407457
cg15098957	581.957	0.000407626
cg00927624	946.316	0.000411368
cg17084048	929.113	0.000417896
cg02327123	-1823.17	0.00041903
cg25286711	922.311	0.000419046
cg11814422	-2700.03	0.000420367
cg01408654	2165.8	0.000421568
cg22131172	2595.9	0.000424846
cg05893889	607.455	0.000425771
cg05030172	1382.46	0.000431235
cg08819120	853.917	0.000431499
cg21502840	2598.98	0.000433639
cg13306893	1913.36	0.000437055
cg02337614	745.203	0.000440046
cg03604172	-1864.67	0.000440274
cg10677909	-1040.09	0.000440926
cg05192145	-444.565	0.000448067
cg18851521	-1362.65	0.000451537
cg23633210	-962.057	0.000452301
cg27360784	-1292.67	0.000457367
cg06618474	-584.086	0.000458044
cg08992972	637.558	0.000461418
cg24692254	-1436.87	0.000468183
cg26394174	4251.86	0.000469441
cg17374227	-1768.64	0.000474463
cg05800450	1246.36	0.000475199
cg08049136	875.545	0.000477354
cg19149681	-1227.66	0.000478739
cg21115346	982.219	0.000479873
cg20770540	1749.29	0.000481227
cg16721194	-780.048	0.000482413
cg18035255	3407.69	0.000488503
cg20278383	-1177.85	0.000488957
cg11520985	1558.24	0.000492173
cg01152073	1492.87	0.000494923
cg13820726	3009.27	0.000496616
cg14356362	1235.07	0.000501307
cg07742396	604.914	0.000503689
cg19654061	1051.56	0.000507328
cg26375147	4856.89	0.000507895
cg19851816	-3767.72	0.000510489
cg04407228	842.578	0.000510833
cg02767613	-1149.75	0.000511759
cg25478219	915.759	0.000514431
cg05713486	1053.31	0.000515281
cg19448292	915.629	0.000516146
cg07981845	3864.06	0.000518303
cg12974545	878.075	0.000518318
cg05695311	-1667.42	0.000519414
cg25828093	427.374	0.000522954
cg26824423	-960.341	0.00052332
cg23640300	1006.22	0.000523792
cg02879656	2601.05	0.000524521
cg17617714	-885.4	0.000534211
cg02863087	1505.25	0.000539125
cg08107354	-1064.47	0.000539679
cg05524246	-2212.54	0.000543733
cg23634678	-1845	0.000546962
cg09517428	-1525.86	0.000547627
cg08395784	-52.3438	0.000548643
cg01443832	2283.24	0.000549829
cg14603605	1882.48	0.000555129
cg07021810	-852.618	0.000556543
cg04359828	417.022	0.000560652
cg24191264	-142.121	0.000563266
cg18252102	985.11	0.000565897
cg00002236	-1568.46	0.000568906
cg12433473	3044.98	0.000569179
cg26286036	2760.35	0.000572897
cg07479709	-1485.73	0.000573656
cg06637774	-361.993	0.000575075
cg04409945	1778.79	0.000575503
cg14010720	777.761	0.000579969
cg04156650	-1340.9	0.00058178
cg03341655	683.662	0.000581956
cg23415558	2796.45	0.00058359
cg08412305	-2794.62	0.00058395
cg02630604	-2067.23	0.000583994
cg14225847	-374.391	0.000585263
cg05576845	662.227	0.000585596
cg01964233	1782.85	0.000588155
cg05065690	-1434.44	0.000590276
cg20950301	-980.721	0.000592197
cg13607248	560.088	0.000593207
cg06950946	938.564	0.000593748
cg27286957	-1505.85	0.000594076
cg26268636	-1224.02	0.000594404
cg03704379	840.698	0.000594501
cg19174211	-1093.75	0.000604172
cg03608224	600.324	0.000606227
cg27649037	622.501	0.000608808
cg14909730	1057.8	0.000612135
cg11517528	-674.741	0.000614386
cg18750433	1655.86	0.000616322
cg00806239	746.861	0.000623677
cg03100044	-756.232	0.000627646
cg18076559	-1804.59	0.000635491
cg27243603	2581.32	0.000637891
cg07863159	412.74	0.000639688
cg08546016	494.189	0.000644673
cg07130265	-678.036	0.000647871
cg21231912	-1439.71	0.000649855
cg20214308	1189.39	0.000650056
cg26680127	-930.269	0.000650848
cg26091030	-536.339	0.000652587
cg10939960	1255.58	0.00065551
cg08993385	949.261	0.000655542
cg04117455	1191.05	0.000659018
cg03762431	2405.38	0.000659526
cg19812272	560.315	0.000659655
cg21311834	1132.62	0.000662601
cg02847589	2090.53	0.00066625
cg23596808	-1109.79	0.000670142
cg22770815	-783.46	0.000678716
cg20315951	1843.1	0.000679757
cg06583696	-1132.37	0.00068089
cg06710735	-521.861	0.000682264
cg00932808	1039.41	0.000682444
cg15027907	-495.147	0.000694065
cg10370687	735.959	0.000697228
cg23854966	3926.22	0.000698877
cg20163115	2357.03	0.000699851
cg11416447	-2216.89	0.000702441
cg26114571	-1949.47	0.000703357
cg16573755	-634.391	0.000708223
cg21432842	546.679	0.000708891
cg12507795	-1561.88	0.000709348
cg22896684	895.784	0.000713266
cg10037494	-1413.06	0.000715169
cg22598241	1739	0.000715528
cg09923756	1023.41	0.000718824
cg25924761	910.679	0.000720104
cg16363238	612.227	0.000721108
cg16901856	656.934	0.000730747
cg11171672	1990.32	0.000734596
cg11793106	654.672	0.000737463
cg03381007	1340.17	0.000737709
cg14069709	-409.88	0.000737781
cg14858786	1224.85	0.000739626
cg12242086	-1046.93	0.000740461
cg26723185	-1948.96	0.000744618
cg12656611	-2227.78	0.000745865
cg17039830	-801.08	0.000747235
cg00715290	667.017	0.000747251
cg23546343	1061.53	0.000750557
cg14604681	-905.994	0.000751149
cg25285794	272.872	0.000758895
cg02679809	-1544.94	0.000760209
cg10012867	509.536	0.000761147
cg05844331	-1004.87	0.000763101
cg17650713	1017.21	0.000764773
cg20260559	827.678	0.000766563
cg03775991	-443.79	0.000772402
cg12419766	1118.18	0.000773932
cg24583646	4010.34	0.000777496
cg02528908	756.403	0.000778336
cg03652611	-1762.68	0.000779482
cg03939820	2797.89	0.000781409
cg09798366	-900.11	0.000783844
cg16634971	1299.72	0.000784928
cg20759823	-919.828	0.000786721
cg26912636	669.366	0.000787151
cg06853455	-732.856	0.000789777
cg15286094	1234.6	0.000789863
cg10612681	3078.07	0.000791061
cg07064544	2558.69	0.000791185
cg23615572	1844.6	0.000793614
cg11701148	-915.233	0.000796304
cg06830319	-886.419	0.000796563
cg06617490	-350.649	0.000796806
cg26206456	-616.384	0.000797835
cg00660305	-619.038	0.000799565
cg14232889	1205.56	0.000799777
cg15889838	-4029.34	0.000804651
cg20477160	918.354	0.000806831
cg18520238	426.723	0.000808442
cg15378926	593.185	0.000808894
cg14852736	1174.25	0.000810141
cg02272993	-914.645	0.000810512
cg20144530	564.221	0.000810649
cg16720078	1558.18	0.000812201
cg27396655	-1707.66	0.000812267
cg06419258	-6067.24	0.000814211
cg26497768	410.814	0.000814809
cg04637454	-597.988	0.000818398
cg15042692	1012.89	0.000819173
cg08245702	-1134.42	0.000819452
cg12743976	-2459.4	0.000820257
cg16262284	-463.553	0.000822773
cg21493666	1073.09	0.000824333
cg17236181	874.869	0.000829422
cg10266189	-1086.61	0.000829481
cg21218476	-2690.15	0.000830162
cg10787120	1633.42	0.000830262
cg14121103	-1487.55	0.000830292
cg25884424	-2332.11	0.000830346
cg19683780	-559.608	0.00083519
cg12021814	526.122	0.00083706
cg26793019	-1245.68	0.000841514
cg14542207	1770.08	0.000842679
cg18708460	-1203.56	0.000842737
cg05048806	1071.33	0.000843251
cg05683739	-1299.54	0.000845302
cg19846295	1015.37	0.000845341
cg11078683	-704.414	0.000847561
cg26200580	-1007.17	0.000850759
cg00031063	-1640.37	0.000858747
cg09443388	288.917	0.000863184
cg24470332	1074.42	0.000866075
cg24869748	-1410.51	0.0008759
cg13912858	-1037.59	0.000876743
cg15134506	391.965	0.000876902
cg06655187	2683.62	0.000879115
cg25210871	-475.657	0.000880855
cg20543202	-5113.58	0.000885429
cg08771019	-350.956	0.00088712
cg03127898	-789.078	0.000888386
cg15908455	-2533.24	0.00088843
cg26143577	-1182.77	0.000895709
cg06119296	1228.85	0.000896149
cg22361321	-2081.42	0.000896571
cg02463513	946.267	0.00089721
cg23876285	-1397.09	0.000898659
cg04147642	-1480.35	0.00090045
cg24049084	544.486	0.000903417
cg00358456	600.627	0.000904224
cg27305460	285.215	0.000904292
cg14461974	-1527.15	0.000906296
cg20288107	1667.91	0.000907938
cg03294028	2136.41	0.000908711
cg01282195	725.29	0.000911064
cg09616559	-703.097	0.000912482
cg13069237	1643.37	0.000917279
cg11425449	-1664.6	0.000921435
cg07608508	938.084	0.000927387
cg04160653	1471.96	0.000927601
cg17048000	924.824	0.000928123
cg10804085	402.628	0.000928906
cg10352104	1174.63	0.00092991
cg05777400	-4012.18	0.000931566
cg17767945	-1982.04	0.000932678
cg23915769	-916.908	0.000941025
cg08144559	814.865	0.000942195
cg21158737	-1826.84	0.000943954
cg16212881	3272.17	0.000945117
cg09335306	3734.9	0.000947428
cg14515211	-1496.02	0.000948426
cg05263479	377.812	0.000951127
cg18177414	-811.383	0.00095983
cg10728189	3213.21	0.000960159
cg04062823	-2990.34	0.000960418
cg20147515	1484.35	0.000961096
cg06133876	968.037	0.000963614
cg05774698	423.903	0.00096509
cg26469445	-921.296	0.000965336
cg16630982	1134.61	0.000967922
cg13586765	950.542	0.000968583
cg17243659	-7569.18	0.000971681
cg03152428	-290.461	0.000972437
cg22932482	-586.571	0.000983407
cg05485379	699.951	0.000984408
cg18608206	1214.82	0.000990045
cg01513661	2432.78	0.000993985
cg03919875	-1611.84	0.000998624
cg09732282	-1577.5	0.000999934
cg14623024	389.714	0.00100167
cg19460713	-882.001	0.00100322
cg24081764	-1359.69	0.00100533
cg16198851	1130.76	0.001012
cg05055821	-704.334	0.00101291
cg18470539	648.63	0.00101372
cg22369787	-791.109	0.0010144
cg02725370	-979.715	0.00101476
cg21689613	591.85	0.00101786
cg04357025	1266.12	0.00101855
cg21084244	940.058	0.00102106
cg08233142	-1947.34	0.00102145
cg25975246	795.117	0.00102311
cg20923184	1939.09	0.00102426
cg14034968	2433.25	0.00102732
cg14242958	1061.17	0.0010304
cg12621171	-1087.64	0.00103049
cg05392265	562.74	0.00103323
cg03053018	629.861	0.00103565
cg04523690	-411.857	0.00103813
cg07336987	-3404.91	0.00104093
cg04013159	-1192.56	0.00104342
cg26881527	-1487.78	0.00104435
cg19964641	-390.421	0.00104503
cg09683824	-2404.11	0.00105047
cg23448635	-804.417	0.00105215
cg23066675	-441.078	0.0010536
cg17693669	886.535	0.00105444
cg03827164	-3758.68	0.00105625
cg02519772	1501.42	0.00105857
cg05358749	1389.12	0.00106103
cg21245135	1120.06	0.00106571
cg04350646	2310.97	0.00106634
cg14041701	-2459.79	0.00107093
cg22587751	4284.31	0.0010711
cg27071525	-1059.42	0.00107231
cg24377495	-193.752	0.00107434
cg00178562	679.943	0.00107521
cg20677240	868.589	0.00108128
cg08135379	-1128.3	0.00108332
cg16626480	-1313.03	0.0010846
cg01180513	-1435.06	0.00108545
cg01511356	379.12	0.0010875
cg01148731	357.733	0.00109192
cg09783270	753.949	0.00109384
cg17898329	-1012.08	0.00109545
cg00296121	-903.748	0.00109601
cg07122178	-719.717	0.00109989
cg14303972	521.715	0.00110146
cg05132828	711.13	0.00110227
cg14916151	1280.22	0.00110825
cg19708343	-1732.92	0.00111537
cg23933731	-779.615	0.0011159
cg06466757	-847.21	0.00111849
cg09973284	-2038.31	0.00112378
cg24913154	-3069.28	0.00112596
cg23191576	374.859	0.00112603
cg10150592	1144.22	0.00112652
cg00390143	645.069	0.00112944
cg27344022	-2433.63	0.00113343
cg16893864	505.055	0.00113352
cg27148800	-605.262	0.00113486
cg00647741	555.699	0.00113491
cg27319293	2302.7	0.00113579
cg16852588	-954.258	0.00113691
cg09745430	-1173.11	0.00114093
cg14897838	-520.418	0.00114134
cg25037777	907.274	0.00114251
cg18100079	-839.761	0.00114336
cg27504053	995.545	0.0011435
cg10825471	-476.893	0.001147
cg16037200	-495.483	0.00115025
cg04918082	-593.194	0.00115116
cg27022615	-2611.27	0.00115151
cg06147026	1621.44	0.00115833
cg26388509	-511.283	0.00115917
cg14829779	2886.71	0.00116282
cg26274812	-673.072	0.00116295
cg14339216	-1409.88	0.00116422
cg14482539	2075.31	0.00116502
cg23037133	-1505	0.00116603
cg23333878	-3265.36	0.00116911
cg02391526	1215.43	0.00117138
cg01099825	-588.202	0.00117143
cg03314100	-895.932	0.00117243
cg27167439	-2135.92	0.00117256
cg01739446	752.176	0.00117307
cg04999058	456.342	0.00118056
cg05135499	-1175.8	0.00118098
cg13104298	469.424	0.00118286
cg26132809	-1807.49	0.00118903
cg12404216	836.184	0.00118916
cg06826278	-1367.41	0.00118926
cg09430872	-2446	0.00119617
cg15128917	1346.29	0.00119619
cg25502267	-789.251	0.00119861
cg04458281	741.801	0.00119952
cg02543506	-896.196	0.00119996
cg22696073	-2299.14	0.00120326
cg22856434	1883.26	0.00120662
cg15761283	3151.88	0.00120732
cg02507578	-1754.77	0.00120839
cg02710552	-993.748	0.00121034
cg21657490	2936	0.00121539
cg00242951	878.043	0.00121628
cg18014247	1633.77	0.00121649
cg07269138	566.554	0.00121749
cg11064537	-643.641	0.00122147
cg22889573	-2307.31	0.00122167
cg21048422	2900.1	0.00122481
cg22144328	-780.5	0.00122618
cg01091258	-1810.6	0.00122749
cg05885355	902.574	0.00122949
cg24027397	1157.79	0.00123022
cg05058516	2593.01	0.0012311
cg26899399	552.269	0.0012322
cg16127594	-513.224	0.00123286
cg10414477	607.365	0.00123517
cg19797930	-728.8	0.00123616
cg14438323	1573.05	0.00123905
cg01272668	922.711	0.00123956
cg05632623	-2038.46	0.00124152
cg27639644	-1142.49	0.00124184
cg24403093	1554.65	0.00124205
cg21857204	1021.35	0.00124282
cg14004232	-920.168	0.00124581
cg18226166	-1684.99	0.00124749
cg25966817	716.782	0.00124794
cg08297140	2471.12	0.00125154
cg04482943	-1852.28	0.00125326
cg03426615	926.758	0.00125434
cg00776208	-1112.08	0.00125817
cg13297298	-2440.57	0.00126111
cg25026715	620.245	0.00126747
cg09192711	-522.294	0.00126949
cg21319932	-1225.54	0.00127076
cg10956857	-543.964	0.00127131
cg19356515	434.525	0.00127305
cg16345114	850.424	0.00127499
cg04018214	307.246	0.00127728
cg06374079	-741.841	0.00128024
cg05840741	-912.28	0.00128026
cg15063443	-823.728	0.00128652
cg22390023	753.665	0.00128666
cg00645917	-3039.74	0.00129098
cg10457590	-504.616	0.00129361
cg14930838	-852.13	0.00129662
cg01174859	1439	0.00129735
cg23757899	-3037.03	0.00129833
cg10395222	-1601.69	0.00129983
cg26912105	1211.56	0.00130076
cg19642306	-851.934	0.00130473
cg02712854	396.769	0.00130483
cg05009111	1286.92	0.00130625
cg00349361	459.795	0.00130804
cg16902255	-483.817	0.00130892
cg08290993	-1888.71	0.00131484
cg23372795	-1005.6	0.00131568
cg26659582	-525.006	0.0013174
cg24052772	-1404.15	0.00131856
cg11993230	-1419.09	0.00132248
cg25715328	2021.46	0.00132266
cg16887110	-1157.78	0.00132317
cg23684088	1091.56	0.0013273
cg16989378	1500.14	0.00132812
cg00856204	-1643.34	0.0013302
cg25219643	-444.683	0.00133277
cg07366670	-785.197	0.00133346
cg13301590	-844.953	0.00133661
cg05795235	498.245	0.00133828
cg21284680	-1076.2	0.00133875
cg12910851	922.798	0.00134051
cg05337636	-661.139	0.00134057
cg15974416	-2312.96	0.00134083
cg11439671	1100.31	0.00134299
cg02633068	-223.887	0.00134594
cg12505938	564.282	0.00134972
cg14229362	1805.8	0.00135275
cg04377061	840.554	0.00135405
cg08671326	1382.35	0.00135436
cg11326415	-330.059	0.00135561
cg17608082	377.106	0.00135732
cg19589903	2810.12	0.00135744
cg15818109	-394.354	0.00135855
cg04709306	-820.075	0.00136111
cg16648841	650.244	0.0013624
cg00950971	-621.44	0.00136418
cg06445586	677.517	0.00136499
cg23155293	-394.945	0.0013665
cg15529703	-1348.33	0.00136736
cg03616995	2437.39	0.00137068
cg25717032	-842.625	0.00137164
cg01495663	2109.26	0.00137174
cg03834031	1278.95	0.0013765
cg27485075	-1238.44	0.00137719
cg19560287	-1586.95	0.00138599
cg17280723	-405.394	0.00138891
cg09834162	-1943.13	0.00139099
cg16354117	-824.181	0.0013916
cg09110502	700.452	0.0013933
cg04391547	-739.581	0.001394
cg00502028	1616.35	0.00139421
cg25631723	-1059.05	0.00139438
cg06259049	1381.79	0.0013946
cg15607387	-1301.02	0.00139561
cg23374700	1457.24	0.00140148
cg12636882	1160.86	0.00140227
cg09571404	1195.99	0.00140232
cg21205032	-880.639	0.00141409
cg20961824	491.554	0.00141494
cg20619808	-793.485	0.00141824
cg17713780	314.04	0.00141904
cg24185850	-803.048	0.00142815
cg06368300	-276.47	0.00143284
cg07458836	1910.56	0.00143515
cg00158254	1496.26	0.00143648
cg06853506	733.729	0.00144208
cg06995003	-1781.95	0.00144267
cg03358980	606.858	0.00144451
cg02411950	1124.81	0.00144662
cg23400512	1958.59	0.0014475
cg17998964	885.625	0.00144802
cg03990732	573.48	0.00144887
cg10185274	1063.17	0.00145526
cg25282715	-710.639	0.00145716
cg23840988	1014.95	0.00145765
cg03827835	-377.684	0.00146005
cg22523852	-4535.95	0.00146068
cg16792613	-660.578	0.00146316
cg22494026	614.51	0.00146416
cg06459916	2827.32	0.00146481
cg17689702	-1300.23	0.00146504
cg13240962	927.038	0.0014652
cg09671005	916.024	0.00146672
cg00392943	-1533.46	0.00146786
cg16589830	435.814	0.00146795
cg21216944	1213.08	0.00147047
cg09449947	438.476	0.00147134
cg22118112	-1583.35	0.00147195
cg06174989	-979.867	0.00147208
cg27559399	1753.17	0.00147466
cg10626391	1510.04	0.00147485
cg01147665	760.252	0.00147522
cg25277573	-1004.11	0.00147693
cg07791427	514.65	0.00148065
cg20168283	-747.504	0.0014811
cg13915219	619.631	0.00148333
cg25567805	1153.27	0.00148447
cg00163784	824.555	0.00148663
cg10469152	970.782	0.00148873
cg01906905	555.827	0.00148874
cg23831542	3229.59	0.00149206
cg11360819	-2688.14	0.00149363
cg21520462	1475.1	0.00149446
cg00980319	-1025.38	0.00149858
cg11066209	-914.358	0.00149919
cg00384701	-400.304	0.00150262
cg18603577	-424.269	0.00150617
cg11960115	-1346.18	0.00150638
cg02887248	-1580.42	0.00150861
cg12479512	1165.89	0.00150887
cg17654893	947.466	0.00151006
cg13828674	1313.93	0.00151107
cg08610076	-646.529	0.00151448
cg20840177	1231.7	0.00152089
cg07010948	-995.792	0.00152845
cg01265637	1149.62	0.00153008
cg19237421	1092.83	0.00153011
cg19767800	-811.12	0.00153031
cg22264307	675.162	0.00153088
cg07787703	-1626.38	0.00153114
cg07514654	-334.39	0.00153127
cg27051339	2291	0.00153422
cg23378453	1972.36	0.00153801
cg16070740	915.053	0.00154345
cg16743811	-1827.26	0.00154372
cg14124066	-714.095	0.00154885
cg10402804	-839.966	0.00155424
cg21499949	-580.184	0.00155468
cg21018647	-372.587	0.00156864
cg02294649	-1250.42	0.00156918
cg18165031	826.882	0.00156979
cg25144815	-347.238	0.00157198
cg17033087	1136.9	0.00157239
cg27101023	1684.27	0.00157295
cg14147184	-478.817	0.00157325
cg19940194	-566.551	0.00157639
cg05856036	998.101	0.0015806
cg01095389	736.144	0.00158199
cg03915740	515.501	0.00158268
cg16458002	1461.15	0.00158292
cg15825536	3144.43	0.00158488
cg06675478	-590.106	0.00158802
cg26331247	-386.086	0.0015909
cg09127472	399.051	0.00159202
cg05717473	-576.132	0.00159318
cg23237183	1565.27	0.00159388
cg19967717	2135.57	0.00159684
cg11334163	-603.31	0.00159862
cg14793406	-1803.58	0.00159998
cg01581037	82.0794	0.0016009
cg08214267	887.348	0.00160218
cg14884760	-408.453	0.00160322
cg25243766	-307.817	0.00160383
cg07277618	-577.531	0.00160398
cg24116385	-1273.04	0.0016044
cg02032982	925.685	0.00160447
cg26676129	487.752	0.00160525
cg01835436	-477.868	0.00160951
cg04402088	-1688.53	0.00161225
cg17595347	-1742.19	0.00161542
cg11222856	-1182.25	0.00161583
cg26270746	-1163.34	0.00161743
cg08149548	-954.744	0.00162166
cg05554592	-1353.39	0.00162491
cg00043080	-1753.16	0.001626
cg24884543	300.514	0.00162971
cg00028870	-1640.67	0.0016318
cg05155893	2722.02	0.00163483
cg03003256	488.077	0.00163602
cg11942059	-664.647	0.00163807
cg04108615	-907.832	0.00165251
cg20401130	857.909	0.0016542
cg04487205	260.086	0.00165503
cg01474603	1052.09	0.00165509
cg00262159	762.383	0.00165617
cg04485075	1001.91	0.00166773
cg08675364	-105.975	0.0016688
cg13795696	-633.042	0.00166979
cg10097755	1336.23	0.00167461
cg12579684	711.438	0.00167539
cg19230025	1225.16	0.00167662
cg24873957	1802.59	0.00168404
cg22489785	303.983	0.0016849
cg15182896	-1120.83	0.00168596
cg25137204	-478.574	0.00168748
cg15888472	567.559	0.00169265
cg14074924	942.684	0.00169325
cg08816023	518.996	0.00169663
cg01271325	1054.05	0.00170741
cg07150777	-2235.71	0.00170913
cg03784302	1332.51	0.00171045
cg23058185	-1433.72	0.00172442
cg00546594	3575.53	0.00172771
cg15622544	-1592.04	0.00172792
cg12980830	378.128	0.00172897
cg06212135	597.489	0.00172916
cg24032666	1824.45	0.00172964
cg23267042	1817.89	0.00172991
cg22585786	694.435	0.00173219
cg01165287	-1603.76	0.00173387
cg23392845	-328.784	0.0017383
cg16203330	-4632.73	0.00173858
cg07312641	921.783	0.00173918
cg05445772	949.188	0.00174272
cg13964105	-1166.17	0.00174545
cg01162436	-1914.13	0.00175932
cg10206380	-1392.93	0.00175973
cg01857829	1088.68	0.00176068
cg06639870	227.255	0.0017643
cg05906740	2165.61	0.00176555
cg26296408	-1641.26	0.00176608
cg23721533	1192.82	0.00176618
cg21703068	4655.57	0.00176661
cg25938010	531.141	0.00176678
cg15828353	439.46	0.00176822
cg25615024	-2087.5	0.00176829
cg20827077	-699.046	0.00177015
cg07927984	-404.305	0.00177092
cg08800499	-527.43	0.00177242
cg14711475	-629.642	0.0017733
cg07521929	443.362	0.00177358
cg19705564	716.733	0.00177393
cg18865832	-496.36	0.0017746
cg24076392	2684.69	0.00177773
cg14533957	5088.09	0.00177897
cg25356066	4970.2	0.0017798
cg17699047	755.478	0.00178223
cg15753239	640.699	0.00178445
cg02141716	1046.77	0.00178475
cg03269368	1309.32	0.00178619
cg07985359	-1996.7	0.00178859
cg15389589	-1052.08	0.0017888
cg16799897	3939.43	0.00179087
cg02552137	1050.45	0.00179189
cg20362287	-1281.77	0.00179664
cg06563441	-574.741	0.00179702
cg05750031	-1060.19	0.00179993
cg07006718	931.765	0.00180437
cg15746187	-1280.64	0.00180653
cg07196462	516.121	0.00180807
cg06609369	2269.63	0.00181027
cg02412628	-1125.24	0.00181086
cg07261225	-2995.4	0.00181122
cg07305938	5408.21	0.00181351
cg21370869	148.537	0.00181672
cg11808677	-887.722	0.00181765
cg11461808	771.947	0.00181818
cg20667684	-718.58	0.00182019
cg05230854	788.548	0.00183268
cg15790212	1539.91	0.0018342
cg20341251	352.378	0.00183591
cg26273150	1487.82	0.00183876
cg07014742	3633.49	0.00183951
cg06555959	-184.132	0.00184101
cg19326217	557.419	0.00184486
cg26464006	1566.17	0.00184604
cg05191824	1802.63	0.00184612
cg26744375	-1841.52	0.00184666
cg18868017	582.576	0.001848
cg00459795	1684.96	0.0018527
cg26246897	-1483.22	0.00185521
cg02862505	-1162	0.00185522
cg01407073	1471.17	0.00185633
cg08203352	1030.34	0.0018599
cg23499639	3757.38	0.00186032
cg17296165	-729.09	0.00186039
cg14123879	2026.35	0.00186212
cg06150299	-635.824	0.00187385
cg08482837	336.17	0.00187595
cg01537847	-604.606	0.00187636
cg25907594	733.123	0.0018773
cg16306900	-224.087	0.0018777
cg22218536	-1502.77	0.00187875
cg08436942	-1060.06	0.00188201
cg07295964	1912.2	0.00188393
cg13768503	-840.895	0.00188436
cg09985282	-703.928	0.00188483
cg23254588	-1041.7	0.00188661
cg15001959	-1028.07	0.00188877
cg08371124	1870.9	0.00188948
cg21942256	-1354.71	0.00189097
cg07497933	-1342.89	0.00189162
cg08741280	1749.48	0.00189172
cg18434367	786.748	0.00189182
cg12936992	1706.37	0.00189783
cg08023020	3474.41	0.00190355
cg25074426	-728.733	0.00190937
cg01692379	363.704	0.00191056
cg08789933	-1068.06	0.0019144
cg15909006	1114.29	0.00191965
cg20180092	1213.95	0.00192495
cg19745903	-708.855	0.00192609
cg06556702	-677.328	0.00192895
cg06485308	-724.188	0.00193172
cg11055858	-687.461	0.00193417
cg25576788	1395.23	0.00193521
cg03714531	-1486.22	0.00194576
cg23129342	321.671	0.00194769
cg25957301	1021.57	0.00194777
cg16002963	-772.499	0.00194835
cg08850274	-1289.55	0.00194893
cg03003467	866.432	0.00194903
cg19827148	2059.82	0.00196489
cg21812332	1320.99	0.0019674
cg19875535	216.758	0.00196855
cg01775265	-461.804	0.00197184
cg02844647	-898.995	0.00197206
cg18453311	3526.08	0.00198061
cg17564205	633.476	0.00198363
cg15144631	-510.619	0.00199285
cg02268171	-821.022	0.00199518
cg25440307	1393.51	0.0019954
cg27482690	-1043.76	0.00199618
cg00149684	675.172	0.00199775
cg10770187	6320.02	0.00200044
cg20580913	-721.852	0.00200293
cg14274609	2688.61	0.00200638
cg16009741	-669.778	0.00200765
cg21654379	467.604	0.00200947
cg23290204	364.805	0.00201788
cg26385993	-744.45	0.00201903
cg01485165	7269.46	0.00201964
cg14222679	-949.748	0.00202012
cg19590188	1556.66	0.00202187
cg20537640	-544.976	0.0020277
cg27026673	815.024	0.00202864
cg18872321	2028.27	0.00202865
cg13299025	3539.14	0.00203187
cg23537820	907.789	0.00203676
cg06964816	433.559	0.0020376
cg17111895	-2167.64	0.00203791
cg02068171	-637.845	0.00204154
cg03716999	-1215.56	0.00204234
cg05620814	2342.72	0.00204317
cg10099827	-1372.67	0.00204328
cg11557901	713.795	0.00204763
cg05382565	1967.54	0.002048
cg05622569	1456.33	0.00204804
cg25517427	3389.44	0.00205025
cg17305181	-663.639	0.0020514
cg15535363	1888.81	0.00205256
cg26159541	-634.094	0.00205466
cg10601100	-844.314	0.00205595
cg17830244	-462.383	0.00205863
cg21878112	869.304	0.00205929
cg00175403	1699.07	0.00206355
cg14873488	2106.41	0.00206532
cg14630357	-1282.79	0.00206585
cg17755495	712.786	0.0020665
cg23103009	-65.3086	0.00206993
cg08534628	-643.331	0.00207289
cg01397619	-843.184	0.00207439
cg04436714	-1115.2	0.00207455
cg14414819	-1587.97	0.00207482
cg26078251	498.541	0.0020764
cg19042390	919.31	0.00207863
cg00593008	-697.289	0.0020792
cg07616879	-504.579	0.00208276
cg13638420	528.254	0.00208632
cg17032564	-241.919	0.00208655
cg17093826	766.555	0.00209162
cg23907982	-827.362	0.00209202
cg02099877	345.313	0.00209284
cg24276841	1441.75	0.00209779
cg23468699	1096.19	0.00209821
cg11139020	3290.98	0.00209872
cg00842687	606.674	0.00210247
cg11626007	-1568.09	0.00210371
cg06527865	3981.6	0.00210458
cg05278074	435.783	0.00210824
cg10218799	2518.32	0.00210828
cg23104184	906.877	0.00211456
cg27068539	1476.67	0.00211594
cg10485485	-675.142	0.00211997
cg27606618	648.291	0.00212078
cg10214421	-849.793	0.00212284
cg11940518	-1538.13	0.00212424
cg05641903	-415.323	0.00212685
cg23476937	1276.61	0.00212796
cg00521598	-1255.28	0.00213075
cg12762799	446.467	0.00213195
cg23926598	438.14	0.00213226
cg04154903	3783.31	0.00214694
cg03161075	1900.26	0.00215048
cg09833789	-892.251	0.00215786
cg26690075	-530.135	0.00216085
cg16674047	1478.56	0.00216491
cg16997486	-599.252	0.00217011
cg08570691	3184.56	0.00217194
cg22178761	-2572.12	0.00217235
cg15964163	2097.91	0.00217281
cg07354371	-1705.1	0.002175
cg08669096	562.207	0.00217512
cg14389183	1409.06	0.00217575
cg07830472	800.703	0.00217595
cg12121782	-476.999	0.00217741
cg03032532	1029.74	0.00218011
cg18874907	-733.807	0.00218131
cg20057398	-552.106	0.00218295
cg15617292	-2590.91	0.00218377
cg25483003	-1102.78	0.00218493
cg08634318	-1226.83	0.00218748
cg17807663	-1137.37	0.00219009
cg19701531	633.963	0.00219281
cg07629391	-708.876	0.00219341
cg12331331	1256.29	0.00219356
cg06507307	1570.68	0.00220077
cg06422471	-273.537	0.00220333
cg20938781	-1842.03	0.00220335
cg03825413	1212.85	0.00220371
cg16045347	665.806	0.0022048
cg22930950	901.726	0.00220632
cg26980323	-374.673	0.00220758
cg21779904	819.289	0.00220775
cg20218040	-1382.71	0.00220927
cg20413415	1311.41	0.00221011
cg08384171	-1565.1	0.00221059
cg14234426	373.971	0.00221236
cg23929295	3866.4	0.00221249
cg27029377	1256.97	0.00221473
cg27128322	1164.7	0.00221572
cg27295716	269.435	0.0022163
cg23689429	-452.982	0.00222024
cg20387569	1090.09	0.00222074
cg00087417	-1071.25	0.00222376
cg15276536	1181.2	0.00222398
cg21319745	-3532.21	0.00222578
cg07868478	2582.69	0.00222618
cg24454144	2049.85	0.00222811
cg06296570	-1267.47	0.0022288
cg06624525	1246.15	0.00222939
cg02528224	-1022.38	0.0022315
cg02266689	1980.42	0.00223567
cg07009835	3565.17	0.00223669
cg01211165	-1221.38	0.00224408
cg23345561	-1137.45	0.00224444
cg05810363	-4448.44	0.00224563
cg15588266	1177.57	0.00224724
cg05002314	-1068.47	0.00224785
cg06959457	-1608.91	0.00224899
cg07603484	-1294.72	0.00224917
cg23052855	-318.027	0.0022503
cg20659025	3767.17	0.00225171
cg09103184	-849.952	0.00225291
cg02537408	-1225.6	0.00225379
cg11008003	418.527	0.00225397
cg24044957	1182.49	0.00225463
cg00873678	-692.678	0.00226033
cg23327483	1616.22	0.00226257
cg06281714	130.392	0.00226571
cg27228712	-927.29	0.00226831
cg01279632	963.069	0.00226852
cg27305383	-1541.68	0.00227812
cg18632135	-1144.57	0.00227985
cg07140250	1270.09	0.00228883
cg01002508	-836.456	0.00229317
cg03325330	699.842	0.00229407
cg12031896	1958	0.00229528
cg03454353	251.878	0.00229683
cg02618061	-449.812	0.00229712
cg22190291	4732.15	0.00230153
cg01363596	-1591.44	0.00230334
cg14215702	-859.822	0.00230698
cg16634901	671.448	0.00231144
cg01765164	-133.929	0.00231252
cg10914727	-2216.25	0.00231552
cg09433162	-222.777	0.00231594
cg22578610	-928.499	0.00231714
cg05383524	-1055.03	0.00231721
cg00305285	431.53	0.00231742
cg10164272	815.06	0.00231967
cg20191030	-445.66	0.0023254
cg03338740	1215.22	0.00232585
cg07260361	1249.3	0.00232772
cg25996388	-918.988	0.0023279
cg05759269	-4106.97	0.00233208
cg01693090	-776.372	0.0023323
cg02562052	-1635.67	0.00233405
cg26188814	-1875.92	0.00233431
cg03540028	-778.8	0.00233505
cg02707307	-718.428	0.00233867
cg14854503	511.049	0.0023469
cg13794404	-840.189	0.00234905
cg01350293	-564.055	0.00235324
cg07649835	-429.859	0.00235942
cg10195619	-3082.34	0.00236149
cg16421803	2521.99	0.00236357
cg06733881	-1328.2	0.00236472
cg21100077	-572.285	0.00236526
cg17139861	862.657	0.00236853
cg14855425	1003.9	0.00236949
cg16669491	-1709.59	0.00237413
cg12227757	-1171.36	0.00237427
cg22315542	1019.61	0.0023747
cg11058932	-485.107	0.00237718
cg20089491	443.543	0.00237854
cg00011203	-545.478	0.002381
cg07153922	-2708.88	0.00238269
cg08223915	836.508	0.00238366
cg18457685	1210	0.00238811
cg16342949	-868.991	0.00239095
cg09836324	3350.34	0.00239143
cg15391590	380.208	0.00239185
cg07253125	-404.767	0.00239191
cg04720380	3861.61	0.00239892
cg19037454	-984.541	0.00240071
cg08185576	633.635	0.00240637
cg25149888	1000.31	0.00240878
cg15172061	-442	0.002409
cg14586472	-597.323	0.00241388
cg24717854	-1962.09	0.00241633
cg10530560	708.829	0.00241727
cg24751154	-834.811	0.00242507
cg20771846	2011.28	0.00242599
cg17105755	-312.05	0.00242792
cg02854331	-775.876	0.0024339
cg27158209	2637.64	0.00243735
cg16148365	1348.64	0.00243997
cg16123848	595.991	0.00244135
cg24751538	1201.42	0.00244147
cg23418208	1250.16	0.00244293
cg03105756	1091.92	0.00244778
cg20142972	-705.56	0.00244923
cg19699682	589.244	0.00245239
cg16324018	607.463	0.00245536
cg01637218	1584.6	0.00245589
cg06513043	-741.504	0.00245771
cg08503913	-1883.33	0.00246409
cg12052789	1376.06	0.00246899
cg20808078	820.532	0.0024695
cg19701084	-911.118	0.00247059
cg18115627	2246.85	0.00247118
cg20910436	-1967.89	0.00247197
cg09867953	-444.031	0.00247283
cg11731596	-601.214	0.00248243
cg12668523	-150.5	0.00248278
cg08653874	-2027.75	0.0024853
cg17926756	580.785	0.00248971
cg08368638	-1457.47	0.00248984
cg25468541	717.651	0.00249067
cg07811002	871.451	0.00249094
cg05263605	-1712.35	0.00249102
cg10276818	1168.36	0.00249317
cg07436418	-650.326	0.00249461
cg27400165	-937.375	0.00249836
cg05230176	-1295.61	0.00250022
cg01081091	1114.99	0.00250031
cg25013838	1543.8	0.00250067
cg23593528	-2830.23	0.00250141
cg23840010	-1953.14	0.00250437
cg09562174	-1429.45	0.00251012
cg06520814	1207.63	0.00251543
cg14565783	1552.92	0.00251549
cg25483741	-326.348	0.00251576
cg26459339	551.767	0.00251653
cg08624878	-854.614	0.00251748
cg09272198	853.259	0.00251777
cg14018339	-1274.67	0.00251947
cg20870298	-405.919	0.0025198
cg19031085	-261.769	0.00251994
cg16223967	1728	0.00252078
cg05054898	4936.02	0.00252142
cg07677032	-1298.76	0.00252223
cg14929100	-1952.87	0.00252534
cg12419491	1417.47	0.00252622
cg06143663	443.121	0.00252641
cg05877783	2006.1	0.00252846
cg15325809	1070.06	0.00253009
cg19856273	531.99	0.00253074
cg10636297	-1620.85	0.00253239
cg25845867	1416.62	0.0025348
cg12644059	384.909	0.00253597
cg10501454	793.684	0.00253899
cg04219504	-976.384	0.00253995
cg01802493	-587.148	0.00254017
cg19229544	1990.34	0.00254677
cg04317927	398.447	0.00254884
cg18173044	388.446	0.00255046
cg26325791	-222.591	0.00255795
cg04801003	-1807.38	0.00255804
cg05919202	-725.082	0.00255823
cg26536800	574.016	0.00256051
cg08586014	2180.22	0.00256088
cg24805759	-459.317	0.0025636
cg24321347	1467.41	0.00256388
cg05110178	-1338.96	0.00256739
cg02178957	-451.407	0.00256908
cg11231735	-406.824	0.00257004
cg20039983	-934	0.00257019
cg11091909	978.026	0.00257229
cg00266647	-568.343	0.00257409
cg19577054	-2219.36	0.00257426
cg05375741	1753.52	0.00257505
cg02069390	-375.335	0.00257974
cg09750510	569.579	0.00258599
cg14618635	486.254	0.00259019
cg21014639	-1025.36	0.0025949
cg19397128	2319.99	0.00259723
cg15497734	2306.33	0.00260782
cg17197519	-633.774	0.00260868
cg03298411	1936.99	0.00261037
cg13449295	-3385.5	0.00261076
cg10462897	-55.2165	0.00261199
cg03612357	216.377	0.00261279
cg13018793	810.076	0.00261709
cg23068476	-1244.81	0.00261762
cg12261545	-507.619	0.00261829
cg02015280	-2891.49	0.00261915
cg06439777	2530.98	0.00261915
cg18531146	-1439.99	0.00261972
cg13133148	2548.6	0.00262079
cg12203636	-3082.88	0.00262263
cg04767513	602.243	0.00262351
cg01024141	-844.037	0.00264008
cg10238302	-1738.08	0.00264116
cg10620501	-1996.05	0.00264283
cg17464271	1391.28	0.00264358
cg06301550	-414.202	0.00264392
cg13643506	1384.96	0.00264628
cg00290506	2890.3	0.00264703
cg02722618	1119.77	0.00264797
cg23181627	2526.71	0.00265039
cg17378691	-1334.79	0.0026546
cg24368865	496.892	0.00265892
cg13491731	-351.497	0.00265943
cg18599124	-2014.75	0.00266266
cg23527387	-829.182	0.00266707
cg05688618	-585.221	0.00267018
cg01444765	1945.89	0.002673
cg13309429	1070.32	0.00268159
cg16220294	520.55	0.00268168
cg14527250	258.787	0.00268474
cg12905836	-541.478	0.00268814
cg07187103	1814.84	0.00268878
cg05840931	744.243	0.00269163
cg20812591	375.024	0.00269337
cg14041360	370.095	0.00269463
cg26988241	4506.56	0.00269648
cg07652272	44.9913	0.00269737
cg07847428	3598.18	0.00269831
cg24140037	813.385	0.0026993
cg03493668	1148.3	0.00270006
cg05902624	702.209	0.00270236
cg10784414	-1679.01	0.00270304
cg15732218	1343.04	0.00270543
cg20490751	402.208	0.00271144
cg00360107	-2179.94	0.00271534
cg22842797	-344.932	0.00271575
cg08150470	-777.314	0.00271627
cg14584935	481.028	0.0027191
cg22716262	1005.68	0.00272259
cg07672449	-2601.71	0.00272426
cg04413724	-3766.22	0.00272927
cg27247832	-737.248	0.00273141
cg24808271	-779.313	0.00273216
cg07389611	-642.758	0.00273236
cg10382148	704.819	0.00273238
cg08429214	952.634	0.00273454
cg04130507	-897.621	0.00274037
cg01241218	1513.15	0.00274206
cg19552482	929.129	0.00274733
cg04258973	1166.93	0.00275146
cg08947445	-958.889	0.00275393
cg14197503	517.608	0.00275557
cg08958424	962.777	0.00275604
cg16652259	-1534.12	0.00275803
cg17813328	-138.835	0.00275943
cg23976388	1070.37	0.00276022
cg15755548	-1164.19	0.00276254
cg23856413	-657.313	0.00277063
cg14945086	417.744	0.00277256
cg23864632	3162.94	0.00277425
cg11204830	-1151.95	0.00277492
cg12551695	1149.24	0.00277539
cg24732823	2366.82	0.0027766
cg15440026	741.633	0.00277722
cg09723776	-377.309	0.00277759
cg08589270	-1602.48	0.00277788
cg00863309	732.851	0.00277943
cg01768894	-1769.9	0.00278298
cg04493432	513.286	0.00278357
cg10829427	-1353.18	0.00279025
cg17738613	-53.758	0.00279146
cg20670488	-1323.56	0.00279528
cg10458216	905.823	0.00279887
cg17445845	493.524	0.002799
cg06022439	-275.437	0.00280142
cg22757362	209.859	0.0028044
cg07620207	1426.98	0.00280458
cg13099106	-1828.5	0.00280464
cg22549984	-1432.06	0.00280539
cg00774391	-993.277	0.00280696
cg07141527	556.579	0.00280758
cg17934277	375.66	0.00280966
cg16059957	-975.772	0.00281247
cg18009508	571.965	0.00281459
cg25009629	-1356.24	0.00281588
cg05700897	885.25	0.00281955
cg03441514	-2446.09	0.00282402
cg14904688	-385.731	0.00282566
cg21545522	857.429	0.00282599
cg01425666	773.56	0.00282601
cg08060936	1337.14	0.0028298
cg12223734	757.464	0.00283178
cg14183693	-1009.8	0.00283506
cg03749386	1817.25	0.0028369
cg00362322	-277.658	0.00283831
cg03688707	-1617.93	0.00283895
cg18434775	964.446	0.00284584
cg06484553	-902.517	0.00284617
cg25556987	2184.38	0.00284795
cg00863094	736.189	0.00285003
cg17695504	1011.27	0.002852
cg13772072	-589.995	0.00285466
cg07394446	1229.94	0.00285476
cg15033181	2308.05	0.00285487
cg10322361	-641.877	0.00285541
cg27553231	1466.64	0.00285696
cg24375895	1048.86	0.00285761
cg17651317	1199.45	0.0028597
cg03039008	2330.03	0.00286036
cg25824592	1498.48	0.00286059
cg06641607	1346.21	0.00286355
cg27200824	733.048	0.00286357
cg11900657	2861.84	0.00287214
cg12528408	241.646	0.00287654
cg22517844	-705.078	0.00287814
cg03529514	-743.945	0.00287974
cg12812760	1755.74	0.00287981
cg16727916	1544.48	0.00288205
cg10346511	2172.78	0.00288634
cg16485682	5014.91	0.00289076
cg19066273	-1419.61	0.00289156
cg24740515	710.582	0.00289308
cg13861126	645.077	0.00289332
cg21461387	-1798.68	0.00289588
cg01183579	-1458.46	0.00289727
cg13594463	659.494	0.0028991
cg15008124	798.308	0.0029006
cg15986529	-860.232	0.00290269
cg08731435	155.798	0.00290482
cg18987690	1118.73	0.00290615
cg21151883	2780.6	0.00290648
cg14285788	737.566	0.00290745
cg10282491	-454.707	0.00290928
cg01053282	-737.482	0.00290985
cg21165519	-1142.98	0.00291251
cg11993720	2919.04	0.00291318
cg26672959	451.463	0.00291613
cg05100518	-1066.1	0.00291649
cg14124818	2205.02	0.00292133
cg20633213	424.019	0.00292404
cg12884510	-605.755	0.00292475
cg22522357	-122.801	0.00292569
cg02075454	3375.88	0.00292871
cg17476101	2408.6	0.00292933
cg09011038	1947.78	0.00292989
cg25106322	-3087.83	0.00293014
cg04011474	673.112	0.00293274
cg26813908	1773.87	0.00293279
cg11208656	1186.91	0.00293483
cg16386425	716.638	0.00293561
cg03845745	-936.686	0.00293918
cg18337479	-558.138	0.00294971
cg06849515	-2382.18	0.00295106
cg21007213	1624.57	0.00295593
cg20031900	1511.93	0.0029578
cg21116267	1934.55	0.00295887
cg10767193	821.916	0.00296142
cg20708990	734.053	0.00296602
cg09608858	-1249.99	0.0029673
cg19655195	-312.925	0.00296866
cg05831517	-735.615	0.00297183
cg22060611	-361.917	0.00297329
cg06159980	-769.667	0.00297403
cg02096663	1643.05	0.0029771
cg26994227	2363.26	0.00297763
cg25130800	-2971.48	0.00297823
cg20992429	-780.344	0.00297951
cg14037728	386.327	0.00298008
cg21782593	-1616.68	0.0029813
cg18507732	-500.138	0.00298321
cg07162162	-376.887	0.00298415
cg07454640	-1339.51	0.00298444
cg13447502	-848.444	0.00298707
cg20690856	-1707.47	0.00299283
cg17878935	-5001.96	0.00299516
cg11163532	-1022.43	0.00299934
cg22491111	1391.43	0.00299983
cg05970033	344.984	0.00300125
cg09669178	1339.86	0.00300154
cg16387141	-359.946	0.00300381
cg22141797	-1465.88	0.00300585
cg20666967	-545.567	0.00300898
cg02030663	1362.58	0.00301233
cg26367448	993.732	0.0030125
cg05550276	-2519.16	0.00301834
cg06853376	712.168	0.0030184
cg05905180	847.982	0.00302211
cg24642372	-1858.53	0.00302385
cg24021129	1292.64	0.0030241
cg08750509	-694.106	0.00302464
cg17150809	481.556	0.00302673
cg20080878	823.032	0.00302798
cg16291962	3243.99	0.00303122
cg13374701	-1009.02	0.00303264
cg05913229	1823.72	0.00303437
cg22467216	1410.58	0.0030374
cg11344927	-1259.49	0.00304143
cg11764937	1377.04	0.00304229
cg01023696	1001.27	0.003045
cg02273779	-1915	0.00304526
cg01075005	-687.581	0.00305347
cg01185801	-2922.89	0.00305858
cg09026379	-1401.23	0.00306172
cg25370441	649.237	0.00306192
cg00130165	-1591.3	0.00306314
cg19395706	-611.372	0.00306374
cg23253309	740.465	0.00306427
cg26677288	-734.297	0.00306451
cg13882512	-660.602	0.00306795
cg04235052	-823.966	0.0030705
cg25749212	478.041	0.00307372
cg25741879	3153.79	0.00307477
cg16258062	-311.003	0.00307609
cg10510935	-224.362	0.00307805
cg12074493	-982.384	0.00308094
cg09223940	919.356	0.0030825
cg17760878	748.028	0.00308473
cg02309301	1803.56	0.00308772
cg03015672	330.593	0.00308818
cg04585722	-1383.02	0.00309453
cg18845692	-1546.68	0.00309725
cg09363841	-357.484	0.00309878
cg04981338	1123.53	0.00310109
cg21093170	624.17	0.00310767
cg20498895	-1109.05	0.00310957
cg19749538	551.392	0.00311038
cg27003682	2049.21	0.00311189
cg27000795	-472.65	0.0031123
cg01460694	870.94	0.00311383
cg24110063	-723.323	0.00311998
cg02302858	-303.441	0.00312527
cg03034864	1549.72	0.00312699
cg17908602	-809.571	0.00313094
cg27191457	-400.687	0.00313163
cg10090568	572.974	0.00313614
cg04737991	338.98	0.00313655
cg15228639	883.772	0.00313833
cg17339327	582.619	0.00313984
cg22325480	-2329.13	0.00314319
cg09326135	-772.469	0.00314563
cg27459435	1189.35	0.00314592
cg11545072	-937.798	0.00314627
cg11285912	639.591	0.00314691
cg19337295	-2330.51	0.00314922
cg21462697	1761.74	0.00315428
cg25020666	-196.891	0.00316057
cg16052390	4601.95	0.00316179
cg09852389	830.562	0.00316479
cg01146501	1468.87	0.00316582
cg06300336	-502.275	0.00316617
cg00846968	867.165	0.003169
cg24731731	-221.436	0.00317203
cg02019922	2210.36	0.00317306
cg15553848	2572.97	0.00317599
cg23235297	4182.36	0.00317711
cg11567046	1035.47	0.0031844
cg16156434	3135.7	0.00318744
cg17382990	-371.854	0.00318991
cg19841423	-376.553	0.00319556
cg08679238	384.796	0.00320042
cg04713951	3542.93	0.0032007
cg05008366	462.326	0.00320152
cg07769421	421.484	0.00320321
cg07115761	-1329.28	0.00320357
cg24250234	-533.566	0.00320404
cg24549224	-1390.13	0.00320411
cg08062387	622.859	0.00320647
cg11178025	2477.24	0.00320712
cg05994982	-313.84	0.00320962
cg24815505	-554.988	0.00321076
cg21702506	590.969	0.00321093
cg21457692	1654.37	0.00321136
cg14700304	-1517.63	0.00321214
cg03579474	-1591.46	0.00321492
cg12918696	-1084.69	0.00322133
cg20173014	-457.114	0.00322464
cg26724070	-472.737	0.00322576
cg23697417	-2323.98	0.00322641
cg06821075	-2153.3	0.00322715
cg17739936	-580.848	0.00322746
cg05697849	694.775	0.00322867
cg15326887	1228.33	0.0032291
cg05623392	-871.518	0.00323204
cg25490475	431.02	0.00323224
cg21459921	1860.21	0.00323532
cg13421062	1158.72	0.00323816
cg03929743	-1599.47	0.00323849
cg05620362	-602.138	0.00324173
cg00130808	-397.378	0.00324502
cg01708273	-832.42	0.00324625
cg04285141	-1220.48	0.0032473
cg20821466	600.506	0.00324779
cg27299538	-1537.2	0.00324847
cg00531453	-367.918	0.00325429
cg22162872	-1396.28	0.00325934
cg22589745	1558.18	0.00326558
cg00797030	-3020.2	0.00326627
cg10209670	-1488.69	0.00326628
cg01081263	-464.347	0.00327035
cg00421205	796.396	0.00327418
cg00899090	-2199.62	0.00327642
cg22658884	-2845.66	0.00327831
cg12458280	-1017.27	0.00327913
cg20894410	232.193	0.00327947
cg10694152	-2602.48	0.00327973
cg02909446	-717.504	0.00328003
cg05282968	1963.21	0.00328712
cg26718561	487.189	0.00328804
cg14601097	779.8	0.00329077
cg20879576	6536.16	0.00329088
cg18396626	883.593	0.00329253
cg00322062	1451.54	0.00329269
cg26505959	2113.77	0.00329474
cg15143070	-1311.41	0.00329607
cg11005899	-1844.61	0.00329614
cg23490090	1293.44	0.00329815
cg23460149	2146.39	0.00329834
cg14838017	-2740.74	0.00329896
cg09294077	1461.78	0.00330179
cg04812760	-2477.61	0.00330186
cg10479672	618.103	0.00330428
cg02417264	-834.816	0.00330904
cg04562757	939.106	0.00331562
cg16392574	3044.95	0.00331691
cg26759036	478.11	0.00331761
cg06606199	-494.086	0.00331767
cg16293484	-544.529	0.00331833
cg27063986	626.527	0.00331999
cg22268510	-244.039	0.00332022
cg10973146	-370.548	0.00333077
cg23098069	-692.734	0.00333105
cg02981731	-1680.82	0.00333313
cg04792863	2019.04	0.00333347
cg04248979	-81.2196	0.00333727
cg26808810	1539.66	0.00333793
cg16210497	-1303.85	0.00334221
cg25161386	-2291.98	0.00334527
cg27048140	931.042	0.00334648
cg01981314	1267.4	0.00334798
cg04592560	-625.979	0.00335151
cg15116677	-3378.73	0.0033547
cg00880562	1141.5	0.00335585
cg07453451	496.655	0.00335975
cg00712717	889.915	0.00336452
cg13730859	-1324.94	0.00336525
cg01577745	-2215.75	0.00337048
cg02898206	-4185.23	0.00337184
cg13189872	-485.041	0.00337202
cg27011480	-489.722	0.00337311
cg26283127	816.891	0.00337407
cg23574298	1509.03	0.00337447
cg02060682	-534.707	0.00337475
cg06861426	1610.82	0.00337586
cg11865900	877.871	0.00337618
cg13550542	-1735.65	0.00337804
cg22328616	2429.69	0.00337824
cg12092005	718.925	0.00337919
cg24055302	371.29	0.00338004
cg12984223	-2141.23	0.00338194
cg23760945	601.716	0.00338283
cg20859841	87.1011	0.00338532
cg22730459	866.147	0.00338627
cg09349530	-864.946	0.00338661
cg22946219	927.617	0.00338786
cg01882933	-1067.47	0.00338859
cg05538387	-1371.36	0.00339068
cg15627593	-1633.13	0.00339239
cg04476865	-397.724	0.00339297
cg26763155	-937.422	0.00339424
cg18062950	-1356.58	0.0033944
cg07886691	3861.74	0.00339477
cg10690919	-574.994	0.00339538
cg17455348	46.6488	0.00339563
cg27528699	1573.19	0.00340876
cg01539854	-569.958	0.00341042
cg16213072	1399.01	0.00341144
cg00611614	-888.244	0.00341149
cg02302165	916.369	0.00341313
cg20914508	-821.227	0.00341487
cg15944026	1646.31	0.00341587
cg21910709	485.005	0.00341855
cg02787991	1367.75	0.00341913
cg00503690	2973.09	0.00342185
cg22798045	-2099.96	0.00342615
cg13489914	1953.52	0.00342691
cg25079743	-1733.5	0.0034319
cg18426551	-499.376	0.00343218
cg13206530	-419.296	0.00343277
cg25753010	3046.06	0.00343326
cg01805124	1600.23	0.00343496
cg14047153	1487.99	0.00343539
cg12287025	3419.09	0.00344023
cg16826504	1265.46	0.00344057
cg18524934	577.773	0.00344373
cg22894805	-669.947	0.00344788
cg00008823	-1769.29	0.00344982
cg00674681	1618.19	0.00345017
cg10767420	641.71	0.00345077
cg15819808	2584.77	0.00345343
cg02509000	808.235	0.00345396
cg03602280	-1048.68	0.0034563
cg06128358	1175	0.00345868
cg09973022	-465.979	0.00346175
cg23440305	2409.52	0.00346379
cg00333483	-1873.78	0.00346414
cg01844154	1668.52	0.00346575
cg05577957	929.37	0.0034703
cg09286183	1863.69	0.00347072
cg10305789	-1536.17	0.00347145
cg06133771	-1063.46	0.00347208
cg16301768	958.505	0.00347556
cg03839661	-1419.23	0.00347827
cg06276810	194.546	0.0034794
cg26805720	-296.053	0.00347975
cg05085267	-518.724	0.00348167
cg22092014	168.812	0.00348191
cg10364862	-954.912	0.00348293
cg16469426	2755.83	0.0034832
cg05801817	1278.66	0.00348338
cg20476274	891.438	0.00349086
cg04948438	646.589	0.00349103
cg03400437	-2521.55	0.0034917
cg24806571	358.035	0.00349197
cg02490589	-757.407	0.0034932
cg19248656	-2015.29	0.00349398
cg08961547	449.891	0.00349503
cg20508523	-615.299	0.00349848
cg11560312	-1153.2	0.00350485
cg12100018	-1611.32	0.00350606
cg22049404	-2215.3	0.00351865
cg04263702	-418.173	0.00351881
cg06839213	1385.05	0.0035209
cg22936561	1152.44	0.00352118
cg25293896	-587.252	0.00352279
cg27404921	-1690.84	0.00352419
cg22791453	-990.494	0.00352488
cg16502049	3265.26	0.00352647
cg07148025	570.633	0.00352661
cg19273773	-968.55	0.00352675
cg16709541	-1550.67	0.00352696
cg22403382	-1050	0.0035323
cg07229027	1236.12	0.0035329
cg14870792	-890.793	0.00353717
cg10205548	-630.526	0.00353851
cg19109762	-700.917	0.00354075
cg14059475	-1013.45	0.00354436
cg00970979	496.604	0.00354594
cg12436008	1083.57	0.00354931
cg01822624	-1433.45	0.00355088
cg02763009	-534.568	0.00355622
cg10260935	-3683.64	0.00355777
cg01929377	560.488	0.00355817
cg09761367	-747.751	0.00355918
cg16807679	1333.35	0.00356074
cg01145475	2618.61	0.0035614
cg15844419	-216.183	0.00356338
cg08472727	1137.48	0.0035673
cg01510332	-2301.46	0.00356736
cg17625416	623.925	0.00356754
cg26170245	-5569.41	0.0035705
cg08985259	305.616	0.00357164
cg22498396	-1081.57	0.00357731
cg10618704	-990.045	0.00358051
cg09761863	437.215	0.00359026
cg17200337	915.793	0.00359039
cg09651738	4329.37	0.00359459
cg04516022	-855.683	0.00359482
cg04339462	511.742	0.0035953
cg20797203	-376.084	0.00359558
cg18565795	320.371	0.00359761
cg13605781	-562.958	0.00360319
cg11068558	-46.3378	0.00360994
cg12541478	931.351	0.00361116
cg20722129	-462.384	0.00361221
cg06271087	-606.862	0.00361239
cg01327685	602.668	0.00361435
cg00266286	1388.76	0.00361468
cg21770322	-300.354	0.00361743
cg16394260	658.651	0.00361822
cg07116732	554.907	0.0036192
cg06062423	589.709	0.00362182
cg19365151	-632.327	0.00362211
cg10392840	1469.34	0.00362294
cg17016890	433.382	0.00362327
cg23441641	755.199	0.00362559
cg16809273	-241.681	0.003633
cg25870420	2270.52	0.00363592
cg01687862	-631.421	0.00363757
cg19807694	1251.77	0.00363858
cg00673202	-334.357	0.00363939
cg07093539	-409.023	0.00364167
cg16108964	-624.322	0.00364284
cg12651352	604.199	0.00364399
cg20171711	993.079	0.00364415
cg15721051	340.802	0.00364658
cg17872953	897.628	0.00364895
cg10242486	939.221	0.00364964
cg22078869	1271.44	0.00365079
cg15674129	836.37	0.00365378
cg18708960	-1452.91	0.00365456
cg16172043	881.843	0.00365463
cg12270129	3152.54	0.00365529
cg17416383	656.337	0.00365678
cg24418792	3211.26	0.00365833
cg20506347	-700.192	0.00365931
cg12161331	1454.58	0.00366168
cg14086692	-390.047	0.00366436
cg01315663	2865.34	0.00366468
cg06732976	-1205.02	0.00366518
cg11853817	1822.62	0.0036659
cg04486417	4112.83	0.00366598
cg12227647	-671.263	0.00366941
cg09480899	847.091	0.00367284
cg00516501	1610.79	0.00367323
cg27309871	1022.76	0.00367432
cg07550278	-1694.01	0.00367555
cg21681184	-1638.48	0.0036761
cg09259409	186.262	0.00367728
cg26438846	-773.155	0.00367813
cg25758314	-730.845	0.00367841
cg26141063	551.385	0.003679
cg15871991	-3505.82	0.00367984
cg00570635	95.0479	0.00368308
cg14489081	-1189.76	0.00368312
cg03941577	1472.59	0.00368447
cg05083202	-715.409	0.00368567
cg14328115	-621.956	0.00369152
cg11017500	-847.714	0.00369599
cg24123712	-3188.62	0.00369602
cg16700000	-1631.9	0.00369756
cg23498494	-738.67	0.00370775
cg14561282	611.116	0.00371002
cg01876176	625.854	0.00371453
cg22909962	3989.65	0.00371713
cg26506013	-1410.92	0.00371869
cg05017199	-313.246	0.00371975
cg23684807	1817.52	0.00372251
cg14847688	1829.87	0.00372462
cg20100671	-3081.39	0.00372808
cg18331348	1229.55	0.00372861
cg07114886	-1206.06	0.00372908
cg06045319	-609.162	0.00373778
cg06615678	918.154	0.00373862
cg20297638	-2453.09	0.00374037
cg11410032	1721.48	0.00374292
cg26059078	-1709.1	0.00374547
cg22219248	-3211.34	0.00374613
cg15846718	-1386.8	0.00374764
cg16812753	-1320.18	0.00374887
cg10301338	1949.49	0.00374907
cg23663533	-1122.65	0.00374985
cg21194776	840.241	0.00375186
cg04469167	903.49	0.00375214
cg06268510	721.74	0.00375617
cg23083894	1043.08	0.00375961
cg14733904	-757.356	0.00376113
cg25557432	-4079.66	0.00376133
cg04249191	-688.431	0.00376486
cg21545862	-496.005	0.00376888
cg24725574	1392.19	0.00377007
cg03817667	-1651.44	0.00377148
cg26288715	1361.74	0.00377188
cg16469258	-3912.01	0.00377296
cg24057792	672.596	0.00377336
cg06658637	1965.51	0.00377574
cg06401019	-2040.97	0.0037764
cg16684811	-1506.26	0.00377784
cg09157272	-672.373	0.003783
cg04950839	1030.48	0.00378438
cg02007388	1138.66	0.00378793
cg25933195	-2003.74	0.00379274
cg25491145	-1518.64	0.00379809
cg03765493	249.366	0.00379828
cg14795268	-598.187	0.00379938
cg08856941	758.918	0.00380016
cg14257676	-637.517	0.00380583
cg19571721	-526.421	0.00380768
cg26618645	-2836.29	0.00380781
cg05801989	-1755.69	0.00380883
cg14025883	541.532	0.00380957
cg19206479	843.567	0.00381332
cg07075268	390.158	0.00381354
cg24581226	-389.534	0.00381522
cg03053688	-1220.87	0.00381613
cg17284116	-977.378	0.00381867
cg06538141	1210.48	0.0038195
cg06464452	-1132.55	0.00382078
cg12425286	-629.016	0.00382188
cg19717061	469.641	0.00382516
cg21091119	2093.03	0.0038285
cg24711070	-570.691	0.00382921
cg21007414	-3082.91	0.00383102
cg17279103	1105.28	0.00383175
cg06679692	1068.43	0.00383672
cg27275115	-2559.87	0.00384274
cg00933443	-1067.82	0.00384509
cg22182287	1750.91	0.00384525
cg18859763	770.409	0.00384567
cg19498112	-263.743	0.00384614
cg14406138	1971.8	0.00385199
cg10592090	-1963.3	0.00385338
cg01960413	-1145.43	0.00385762
cg24673147	-916.114	0.00385922
cg06318809	546.902	0.00386103
cg22990129	-1154.38	0.0038611
cg21272713	-778.09	0.00386118
cg26202915	-3839.88	0.00386297
cg24947324	494.592	0.00386562
cg02771230	-923.896	0.00387028
cg19559774	3072.48	0.00387233
cg23029573	-1041.07	0.00387291
cg25763641	-780.646	0.00387574
cg08697244	1511.38	0.00387729
cg02628508	-1895.13	0.00387989
cg14775474	-2373.39	0.00388009
cg21217129	-425.166	0.00388122
cg24605948	-805.419	0.00388255
cg00836605	-1087.58	0.00388516
cg00974241	3089.36	0.00388538
cg25683570	186.414	0.0038861
cg03525527	-2404.69	0.00388699
cg04792065	2006.55	0.00388875
cg10098216	1420.78	0.00389115
cg10567637	-1128.23	0.00389351
cg06855506	435.168	0.00389499
cg07017998	-1216.57	0.0038952
cg09550062	2407.61	0.00389582
cg10851698	-1976.48	0.0038985
cg06421634	1195.96	0.00389868
cg23176632	540.514	0.00390072
cg15086746	1325.15	0.00390218
cg12232778	-1033.27	0.00390252
cg15598511	2493.45	0.00390473
cg24281346	-1277.36	0.00390597
cg22446399	-718.85	0.00390935
cg26119740	908.685	0.00391914
cg15210385	949.831	0.00391928
cg20634726	-373.801	0.00392059
cg14910175	441.836	0.00392781
cg08811336	1832.62	0.00393005
cg26128441	-767.295	0.00393116
cg11752430	937.044	0.00393157
cg00888818	-918.159	0.00393651
cg08344943	1192.09	0.0039386
cg26373733	-301.922	0.00394258
cg21848143	-908.689	0.00394598
cg08383338	1416.84	0.00395076
cg17571207	-590.794	0.00395089
cg24683910	-376.117	0.00395143
cg14076417	594.044	0.00395275
cg00587613	1346.83	0.0039532
cg05649126	1555.08	0.00395475
cg11295935	1603.82	0.00395501
cg26748449	2248.15	0.00395502
cg01149683	338.004	0.00395506
cg08766469	-1247.25	0.00395545
cg11118198	-702.009	0.00395664
cg14252850	-664.93	0.00395729
cg02043070	-1640.16	0.00395822
cg24289524	1265.38	0.00395927
cg02241241	2322.31	0.00396373
cg23954541	870.833	0.00396974
cg20563534	2162.43	0.00397169
cg04310649	2636.14	0.00397527
cg26160945	-369.918	0.00397704
cg26393354	1404.05	0.00397747
cg02073664	2340.39	0.0039783
cg08890627	801.316	0.00397998
cg24454698	-2780.86	0.0039819
cg27310686	-1355.81	0.00398257
cg27026695	548.34	0.00398266
cg13172905	990.024	0.00398442
cg13663738	-1365.83	0.00398884
cg14465207	-321.775	0.00398915
cg15406952	511.093	0.00398996
cg07135601	3555.47	0.00399894
cg13627451	-1284.28	0.00399921
cg15674899	-252.914	0.00399924
cg02984159	3808.77	0.00400282
cg18821281	1308.52	0.00400286
cg10685839	614.198	0.00400523
cg10985430	785.647	0.00400545
cg18892560	2707.04	0.00400601
cg27514777	539.565	0.00400948
cg12166662	-807.666	0.00401006
cg24654547	1311.98	0.00401145
cg11249934	596.037	0.00401221
cg12367539	-291.832	0.00401449
cg12707926	-228.389	0.00402358
cg23438040	-785.694	0.00402431
cg08808148	184.442	0.00402655
cg18147296	748.675	0.00402722
cg13720362	-493.894	0.00402734
cg04775502	-899.257	0.00402738
cg11361691	-1954.06	0.00402913
cg08397927	-596.334	0.00403122
cg07546814	-272.138	0.00403186
cg15670865	-1449.78	0.00403314
cg05933857	-718.236	0.00403588
cg15372479	3464.33	0.00404263
cg08945443	-617.521	0.00404275
cg08668662	956.987	0.00404401
cg14255177	948.323	0.00404416
cg06387204	980.906	0.00404816
cg25087434	721.311	0.00404839
cg09005971	300.413	0.00404919
cg20094462	-2159.58	0.00405083
cg00605763	907.962	0.00405315
cg05016401	-2418.63	0.00406234
cg20677157	940.079	0.00406545
cg18463876	1355.16	0.00406797
cg16549308	-1685.83	0.00406895
cg18920858	-702.844	0.00406918
cg27099991	-1698.66	0.00406948
cg12109260	-291.528	0.00407107
cg24275437	1366.77	0.00407285
cg08122151	-431.823	0.00407305
cg10742515	-380.951	0.00407656
cg08845721	463.803	0.00407702
cg21229718	1150.32	0.00407816
cg09907840	3089.02	0.00407885
cg00427454	-1474.19	0.00407974
cg24324984	-660.038	0.00408305
cg25751588	1259.52	0.00408672
cg19398115	1144.07	0.00408864
cg02973792	-905.405	0.00408885
cg26011692	-89.8316	0.00409352
cg19021985	369.013	0.00409538
cg24608144	-549.168	0.00409871
cg14700524	-217.77	0.00410193
cg00687252	-2293.38	0.00410238
cg20430826	799.168	0.00410268
cg23842255	-750.66	0.00410317
cg06496641	-365.54	0.00410374
cg00563699	933.269	0.00410445
cg13222691	-1707.98	0.00410639
cg11864309	-1460.9	0.00411041
cg13366863	641.935	0.00411144
cg14207728	-1167.58	0.00411315
cg23052055	-347.534	0.00411898
cg04409427	675.706	0.00412156
cg00346623	-378.735	0.00412454
cg01752203	-484.996	0.00412516
cg02609692	-447.049	0.00412854
cg09421092	5036.48	0.00412875
cg13242624	-1071.6	0.00413064
cg16483466	-496.702	0.00413496
cg05568678	-3032.64	0.00413629
cg06840042	1087.43	0.00414245
cg02880155	392.653	0.00414353
cg21052873	-1209.8	0.00414374
cg15737386	923.213	0.00414391
cg19617740	-1428.72	0.00414543
cg10224581	-889.193	0.00414846
cg01189783	-1585.59	0.0041499
cg26181316	705.369	0.00415002
cg23513644	-2571.33	0.00415706
cg05827732	1257.32	0.00415866
cg02091781	538.642	0.00416112
cg10997540	879.37	0.00416299
cg04215348	7095.94	0.00416403
cg25708069	-2334.55	0.00416826
cg02749105	-340.533	0.00417039
cg03534322	2145.04	0.00417059
cg00581731	1518.72	0.0041736
cg11379360	799.011	0.00417576
cg21458041	-866.24	0.0041765
cg11881599	-890.448	0.00417718
cg10838157	-319.867	0.00417743
cg05908587	-1718.67	0.00417865
cg00008004	612.021	0.00417872
cg11196237	-1216.28	0.00418095
cg14630993	408.034	0.00418704
cg12483588	-725.806	0.00419397
cg18635723	-407.521	0.00419406
cg00856404	-604.516	0.00419535
cg15508809	981.522	0.0041967
cg02466798	1088.43	0.00419674
cg04347554	2343.63	0.00420259
cg01690182	-2505.83	0.00420489
cg16651347	-1251.48	0.0042061
cg05524458	-766.318	0.00420728
cg14189142	821.656	0.00420873
cg20667964	-919.382	0.00420909
cg07347276	-818.698	0.0042091
cg08280468	-540.276	0.00421048
[truncated: 20,868 more rows]
