# Supplementary material for: Discovery and replication of a peripheral tissue DNA methylation biosignature to augment a suicide prediction model
Source: Clin Epigenetics. 2016 Nov 3;8:113. doi: 10.1186/s13148-016-0279-1 (PMC5093988; doi:10.1186/s13148-016-0279-1)
Supplement: Additional file 3: — Title: Combined GenRED Offspring Blood & Saliva Cortisol Associated Probes. Description: Table containing all probes nominally associated with AUC weekday cortisol in the combined GenRED Offspring blood and saliva cohorts (N = 38) with the corresponding regression coefficient (β) and p-value. (XLSX 1086 kb) [file 13148_2016_279_MOESM3_ESM.xlsx]

## Sheet: Neuron_Suicide05_Table1
Additional File 3
Table containing all probes nominally associated with AUC weekday cortisol in the combined GenRED Offspring blood and saliva cohorts (N=38) with the corresponding regression coefficient (β) and p-value.
Probe_ID	β	P.value
cg09745307	-424.246	2.52e-08
cg10170893	-512.616	4.55e-08
cg22783999	-215.925	5.07e-08
cg24834590	-190.719	5.87e-08
cg07030794	-189.732	8.06e-08
cg13769916	-164.972	8.28e-08
cg23335398	-267.109	8.49e-08
cg17665552	-253.858	1.02e-07
cg00157855	190.562	1.07e-07
cg21743649	-340.591	1.08e-07
cg11537946	358.604	1.22e-07
cg08072862	-310.603	1.41e-07
cg12056000	-502.756	1.91e-07
cg02637094	-596.732	1.97e-07
cg16013223	-411.482	2.58e-07
cg13882393	-358.31	2.63e-07
cg26371554	-504.481	4.92e-07
cg20318405	-516.194	6.07e-07
cg06113776	-166.446	6.83e-07
cg17292669	-648.678	8.7e-07
cg14975154	-221.786	9.74e-07
cg21113640	-245.361	1.14e-06
cg05400200	-430.111	1.19e-06
cg08875605	-329.98	1.2e-06
cg02141716	1696.66	1.28e-06
cg03347163	-409.506	1.31e-06
cg07608385	-500.261	1.58e-06
cg19014664	-363.366	1.66e-06
cg13465645	2729.64	1.84e-06
cg04073039	2435.04	1.86e-06
cg06076184	585.174	2.28e-06
cg11930700	-188.389	2.31e-06
cg18502618	276.579	2.31e-06
cg00883449	-323.885	2.4e-06
cg07334487	-352.173	2.79e-06
cg14870136	1016.93	3.27e-06
cg16590237	436.788	3.3e-06
cg22778503	-1513.34	3.49e-06
cg26096042	413.648	3.57e-06
cg24200401	-376.069	3.64e-06
cg09187107	1101.97	3.85e-06
cg16550477	-965.559	4.57e-06
cg25432425	-432.073	5.14e-06
cg04748098	-293.393	5.67e-06
cg00469287	711.809	5.96e-06
cg17016894	-283.832	6.51e-06
cg23637791	-1488.6	6.59e-06
cg15877883	376.275	6.69e-06
cg09363342	-518.432	8.28e-06
cg10770187	1266.23	8.3e-06
cg07237326	725.655	8.4e-06
cg00899659	-1212.06	8.69e-06
cg19311431	-228.379	8.79e-06
cg14007706	-605.447	9.26e-06
cg08425678	-1213.14	1.03e-05
cg00593699	-1421.33	1.04e-05
cg14999031	-496.915	1.13e-05
cg23801674	-246.383	1.16e-05
cg17055721	-2512.8	1.46e-05
cg09071889	459.482	1.47e-05
cg17929042	953.9	1.49e-05
cg05681981	-440.948	1.49e-05
cg17586516	-475.563	1.63e-05
cg27641317	-720.435	1.66e-05
cg26818645	-530.65	1.74e-05
cg05572020	6390.6	1.76e-05
cg01251255	5422.09	1.78e-05
cg22182611	2904.46	1.93e-05
cg10503697	840.113	2.16e-05
ch.3.70573422F	-2834.85	2.19e-05
cg08850438	-194.082	2.22e-05
cg13331200	1274.3	2.38e-05
cg23791592	2001.38	2.38e-05
cg13051968	2643.58	2.39e-05
cg01517656	2998.84	2.52e-05
cg02189786	5291.65	2.65e-05
cg03978658	1432.7	2.68e-05
cg11047049	3499.12	2.73e-05
cg26458288	-4441.03	2.73e-05
cg25536256	-1127.31	2.74e-05
cg12903171	-310.17	2.74e-05
cg14632002	2461.5	2.87e-05
cg25312876	-3800.89	2.87e-05
cg05214676	-812.662	3.03e-05
cg15459780	1518.04	3.03e-05
cg21566081	-490.425	3.19e-05
cg23971915	660.627	3.32e-05
cg07260739	619.729	3.32e-05
cg00032205	-1488.37	3.34e-05
cg27300397	2144.8	3.38e-05
cg13972423	-300.684	3.41e-05
cg00624908	1999.48	3.42e-05
cg16116512	2715.86	3.44e-05
cg23397578	707.779	3.49e-05
cg17696376	-491.727	3.75e-05
cg06019229	3875.98	4.49e-05
cg08905166	3956.37	4.86e-05
cg05876687	-2508.45	4.86e-05
cg08996790	5996.1	4.99e-05
cg03113878	652.264	5.01e-05
cg07067744	1109.93	5.15e-05
cg04534077	728.501	5.26e-05
cg26275858	-882.251	5.31e-05
cg27618240	2526.27	5.43e-05
cg18932726	1629.75	5.57e-05
cg20699960	-4672.11	5.58e-05
cg05786140	-209.904	5.67e-05
cg10387543	1347.36	5.7e-05
cg14945917	-796.91	5.9e-05
cg13268590	-450.981	5.93e-05
cg12985773	4632.8	6.11e-05
cg26560656	-1855.59	6.11e-05
cg09862801	1347.43	6.24e-05
cg14361033	3243.04	6.3e-05
cg15127270	1467.18	6.32e-05
cg09516696	1680.54	6.65e-05
cg02966404	727.813	6.76e-05
cg17412886	1717.26	6.8e-05
cg05259868	-434.891	6.89e-05
cg21885046	2107.24	7.07e-05
cg06319120	-1019.89	7.16e-05
cg15428904	930.007	7.19e-05
cg13432470	1654.93	7.26e-05
cg26943822	-553.409	7.31e-05
cg22634378	423.821	7.56e-05
cg06929287	2384.24	7.57e-05
cg04616222	4639.31	7.89e-05
cg09054333	-418.879	7.9e-05
cg05446629	1652.18	7.93e-05
cg05415670	1317.74	8.08e-05
cg22934677	-4287.67	8.26e-05
cg27324993	5122.1	8.3e-05
cg08505673	509.807	8.41e-05
cg05135768	2632.78	8.47e-05
cg26801242	5339.19	8.69e-05
cg25569624	-1083.84	8.73e-05
cg15889847	1684.66	8.98e-05
cg10107890	400.604	9.15e-05
cg16474170	1663.01	9.29e-05
cg19190217	3344.51	9.38e-05
cg11650039	1006.79	9.63e-05
cg21167628	863.993	9.72e-05
cg09317728	584.095	9.73e-05
cg26289712	1100.43	9.82e-05
cg08611651	-386.761	9.93e-05
cg10101074	2450.61	0.000101
cg03287987	1075.81	0.000102
cg23157916	676.067	0.000104
cg03845409	-687.233	0.000105
cg09840174	4465.85	0.000106
cg21101356	2423.73	0.000107
cg04086928	-602.175	0.000107
cg01245667	1062.98	0.000108
cg06163738	3449.78	0.000111
cg18376860	963.117	0.000111
cg01485075	1427.67	0.000112
cg08698997	514.205	0.000113
cg03589733	789.23	0.000113
cg10322879	-411.887	0.000114
cg15243597	1671	0.000117
cg01766505	643.605	0.000117
cg03872804	-3636.68	0.000118
cg12818940	-2191.97	0.000118
cg03234437	710.696	0.000119
cg27140389	-3027.97	0.000119
cg05398487	2627.39	0.000121
cg20852235	692.244	0.000121
cg09339156	-160.163	0.000121
cg09285525	1399.22	0.000127
cg15571903	991.194	0.000127
cg13828871	3163.78	0.000127
cg05487895	-1618.47	0.000129
cg10329579	967.233	0.000134
cg01502208	1822.32	0.000134
cg13291611	-1312.51	0.000135
cg24026435	2791.87	0.000135
cg03119215	3612.05	0.000136
cg13626842	3784.18	0.000137
cg10112407	1510.22	0.000138
cg10313065	-1424.21	0.000139
cg21777015	-384.003	0.000139
cg03351154	-2320.36	0.00014
cg20046330	506.867	0.000141
cg22502059	-471.047	0.000142
cg00412368	-314.77	0.000144
cg08702413	526.977	0.000144
cg16033151	-2610.31	0.000144
cg07681653	-378.143	0.000145
cg05507097	1283.24	0.000146
cg22504094	1691.48	0.000148
cg03743605	-3055.67	0.000149
cg11825821	-554.31	0.00015
cg09999876	3255.28	0.00015
cg06646285	-2003.22	0.000152
cg04476874	877.563	0.000153
cg25741368	-936.651	0.000156
cg12043818	1723.04	0.000157
cg16213807	-367.093	0.000157
cg13878093	3773.93	0.000158
cg09022422	2923.68	0.000159
cg23719938	3938.63	0.00016
cg03665601	-382.387	0.000161
cg04401710	2620.19	0.000161
cg15751452	1337.12	0.000162
cg26572488	2116.48	0.000165
cg07171111	-1672.86	0.000166
cg05315633	-1008.86	0.000166
cg02565715	2687.17	0.000171
cg04277998	-394.417	0.000172
cg07570652	-885.57	0.000177
cg21256706	-1340.88	0.000178
cg13823553	5164.59	0.000179
cg27523523	2074.91	0.000179
cg10963245	1571.22	0.00018
ch.2.3731798R	1826.73	0.00018
cg26880549	1798.28	0.00018
cg01410472	2690.24	0.000182
cg01030321	1148.95	0.000182
cg21362390	-268.316	0.000183
cg04566512	-301.156	0.000183
cg12922305	947.772	0.000183
cg15736338	476.979	0.000183
cg22082564	5021.37	0.000185
cg15730464	-1007.14	0.000185
cg25848827	1692.9	0.000186
cg19375644	-2081.53	0.000186
cg01261464	-2447.47	0.000188
cg06139908	2428.38	0.000192
cg13499300	4065.98	0.000193
cg13461600	3301.2	0.000193
cg21798601	-342.956	0.000195
cg15102821	-1469.74	0.000195
cg04903883	2323.45	0.000196
cg19246080	-421.216	0.000197
cg09115473	-665.929	0.000197
cg12823329	674.527	0.000198
cg05289055	1956.91	0.000199
cg01373602	-1432.63	0.000201
cg16203458	-1026.55	0.000204
cg09527109	-1958.93	0.000205
cg04072301	-308.307	0.000206
cg27617132	-2685.26	0.000207
cg04859706	2015.92	0.000208
cg13839145	4584.85	0.000208
cg20774140	1462.72	0.000209
cg17935021	-318.164	0.000211
cg03008851	-1115.4	0.000211
cg24999727	1257.26	0.000213
cg04775710	2199.33	0.000214
cg07787771	1330.14	0.000214
cg24764979	2904.85	0.000214
cg10538243	-553.932	0.000216
cg14730445	1212.16	0.000219
cg09455225	-626.178	0.000226
cg04310247	-972.494	0.000231
cg26384031	2997.38	0.000231
cg14832661	1355.13	0.000233
cg22280068	-102.811	0.000236
cg11330362	-646.501	0.000237
cg09411798	5282.68	0.00024
cg11703139	437.227	0.000243
cg23993375	-449.559	0.000243
cg08782337	1299.22	0.000244
cg16747247	3115.64	0.000244
cg18138580	1333.2	0.000244
cg13762255	-630.524	0.000245
cg25874119	-3114.04	0.000245
cg20430725	-4141.34	0.000251
cg14809191	2129.18	0.000254
cg21571166	-516.288	0.000255
cg18638120	-535.642	0.000255
cg19650157	2868.41	0.000259
cg17236709	-1131.85	0.00026
cg16255914	416.821	0.000263
cg03627637	1366.03	0.000265
cg01203614	846.784	0.000266
cg04570540	3151.12	0.000267
cg08462942	-4341.63	0.000268
cg25970454	1300.78	0.000268
cg17268233	1609.39	0.000269
cg20967299	1030.1	0.00027
cg01010211	588.424	0.000271
cg22860172	-1224.28	0.000271
cg14762024	2949.42	0.000271
cg19088798	-1194.61	0.000271
cg11972534	394.452	0.000272
cg18769120	-471.776	0.000272
cg26499822	652.861	0.000273
cg02727811	-567.255	0.000273
cg13367122	-328.552	0.000274
cg07873848	-734.6	0.000274
cg11720861	-246.509	0.000276
cg16955726	-392.063	0.000277
cg03005851	-825.988	0.000277
cg01997953	-490.072	0.000278
cg25932752	-507.121	0.000279
cg01267415	1401.26	0.000281
cg05585317	-404.906	0.000283
cg02246928	572.908	0.000283
cg02839824	-368.967	0.000284
cg05545272	-710.277	0.000284
cg17825572	-321.334	0.000285
cg04101819	474.672	0.000285
cg26889990	4490.45	0.000286
cg10784843	2394.72	0.000286
cg26378417	1795	0.000288
cg25158266	-313.639	0.000295
cg03054598	-1134.82	0.000295
cg10960920	591.923	0.000299
cg11758697	-921.302	0.000301
cg15205733	-1172.89	0.000302
cg23912823	-3462.22	0.000304
ch.1.1189675R	2809.65	0.000305
cg11551464	-769.66	0.000306
cg12554819	4013.04	0.000307
cg21026120	-727.429	0.000308
cg12424762	1551.4	0.000312
ch.6.1693624F	-963.098	0.000315
cg27639575	-503.629	0.000315
cg01218053	2794.76	0.000317
cg05590053	1353.76	0.000317
cg05499944	2299.27	0.000321
cg02489908	-1360.24	0.000321
cg23326689	494.599	0.000322
cg05093881	752.545	0.000324
cg06819373	604.765	0.000324
cg10991578	1502.34	0.000324
cg04345118	-721.243	0.000328
cg01612057	1427.8	0.000329
cg01914242	2325.29	0.000331
cg17353431	1264.46	0.000333
cg19002828	-403.638	0.000336
cg05229803	1082.99	0.000336
cg19611817	1191.41	0.000338
cg19246600	1856.43	0.000339
ch.1.1268752F	-1209.41	0.000341
cg19761211	3187.26	0.000342
cg16013670	1703.9	0.000343
cg13691277	2100.29	0.000344
cg07378327	807.058	0.000345
cg03694580	710.71	0.000346
cg00960898	-356.394	0.000346
cg23955842	-372.851	0.000347
cg21797500	576.761	0.000347
cg14680067	-1917.94	0.000349
cg15853478	-2492.52	0.00035
cg12750745	1958.05	0.000352
cg16700576	-334.068	0.000353
cg25130993	3819.34	0.000354
cg06780606	414.662	0.000355
cg25607121	1451.3	0.000356
ch.4.2608081R	652.946	0.000357
cg16275734	-3537.02	0.00036
cg26540630	-1551.6	0.000361
cg09053611	-957.304	0.000361
cg04062965	3402.37	0.000362
cg01923531	1245.93	0.000363
cg22069342	5729.24	0.000364
cg07722995	1355.34	0.000364
cg27543409	-283.242	0.000366
cg16296679	-897.303	0.000368
cg04486022	-401.22	0.000369
cg25614853	-394.664	0.00037
cg10558755	878.5	0.00037
cg00851482	-868.293	0.00037
cg25606624	1901.36	0.00037
cg21913630	1549.93	0.000371
cg03469521	2837.51	0.000371
cg08981626	612.466	0.000371
cg21154114	715.021	0.000372
cg00923678	-177.05	0.000372
cg15024955	-785.068	0.000372
cg05254049	-383.523	0.000373
cg23919534	-1882.62	0.000373
cg09777095	1404.32	0.000373
cg20589243	-313.307	0.000374
cg08835041	-189.924	0.000377
cg02894328	1615.94	0.00038
cg26612727	-655.489	0.00038
cg12518898	1530.25	0.000384
cg22842836	1209.69	0.000388
cg03203320	3227.07	0.000388
cg23125267	-539.518	0.00039
cg27062326	-336.259	0.000393
cg01996818	-466.851	0.000394
cg13327078	2076.35	0.000395
cg19602178	-427.224	0.000397
cg03727359	-2730.53	0.000399
cg00238052	-536.344	0.000399
cg26292241	-2613.24	0.000402
cg16594878	-1493.52	0.000403
cg13728299	-661.302	0.000406
cg26222437	-327.921	0.000407
cg18176054	874.247	0.000407
cg18322822	1046.33	0.000408
cg04614823	-2738.09	0.000408
cg01528835	971.041	0.000409
cg03519011	-696.137	0.00041
cg03079681	1682.23	0.000411
cg21598117	1537.59	0.000412
cg11118584	-841.498	0.000413
cg02948468	804.168	0.000413
cg10275272	2975.77	0.000414
cg19029445	-585.386	0.000416
cg20732690	3036.08	0.000416
cg14363185	-1192.73	0.000418
cg13060573	1065.09	0.000418
cg12142062	514.115	0.000419
cg25123362	-367.061	0.00042
cg14655101	2818.22	0.000422
cg23140159	398.698	0.000423
cg12976380	-389.079	0.000424
cg04297995	1803.61	0.000424
ch.2.729349R	-4052.13	0.000426
cg18179289	-812.552	0.000428
cg17410236	3072.77	0.000431
cg17331199	648.754	0.000432
cg08100265	-541.487	0.000433
cg26674361	540.239	0.000433
cg17468616	-2055.67	0.000433
cg01990854	1632.12	0.000434
cg18031151	537.281	0.000434
cg09656690	-858.157	0.000434
cg10812027	1092.25	0.000436
cg23905216	851.834	0.000437
cg17431052	836.938	0.000437
cg27461800	2039.13	0.000438
cg16931707	-840.106	0.000438
cg25606376	995.153	0.000441
cg22015030	-1013.46	0.000442
cg06127256	1762.83	0.000443
cg12464216	-312.29	0.000444
cg17632579	1593.61	0.000445
cg15925179	-1126.75	0.00045
cg06609051	-437.961	0.00045
cg02816367	-427.806	0.000451
cg09574997	-538.61	0.000451
cg13568992	760.031	0.000453
cg13677598	-288.178	0.000454
cg15732658	1361.82	0.000455
cg07921503	-1677.02	0.000456
cg18592447	298.604	0.000458
cg09520212	-250.192	0.000459
cg18500988	-1118.98	0.00046
cg25197194	818.453	0.000461
cg08614769	-737.928	0.000461
cg10839663	7157.81	0.000462
cg07950979	240.347	0.000463
cg26601187	415.071	0.000467
cg14335275	955.399	0.000468
cg17119612	5644.98	0.000468
cg02360101	-3547.62	0.000469
cg26819388	6359.86	0.00047
cg27178567	1391.62	0.00047
cg07034362	3607.94	0.000472
cg19587534	729.211	0.000475
cg16710588	-321.244	0.000476
cg27087809	-979.526	0.000478
cg21183872	-314.723	0.000481
cg08929402	-914.419	0.000482
cg17067942	1366.91	0.000484
cg19164253	3139.43	0.000487
cg04197086	-441.552	0.000487
cg19759366	2042.22	0.000489
cg04791822	-244.708	0.000491
cg02039404	-946.052	0.000491
cg19417168	-812.96	0.000493
cg21507854	454.352	0.000493
cg08165532	2243.9	0.000494
cg23397023	-571.222	0.000494
cg16348358	-1177.06	0.000495
cg01545493	517.688	0.000495
cg05605944	-795.308	0.000496
cg02827007	1278.51	0.000496
cg04663649	-680.421	0.000497
cg17558827	-433.82	0.0005
cg16091269	-1907.38	0.0005
cg26017930	1205.47	0.000502
cg13742526	2460.74	0.000504
cg11520866	2052.76	0.000507
cg11664825	-266.995	0.000511
cg10656871	1333.07	0.000513
cg03502002	2289.07	0.000514
cg08975046	826.04	0.000514
cg24665290	2779.43	0.000516
cg07997434	-1941.94	0.000517
cg17153045	879.842	0.000521
cg24862851	1259.56	0.000523
cg14095142	-2128.09	0.000523
cg11861097	-465.893	0.000524
cg02295369	-329.709	0.000525
cg14193343	1254.71	0.000525
cg26937310	-441.893	0.000526
cg21931103	4374.36	0.000526
cg23742887	5534.97	0.000526
cg05347431	-379.396	0.000526
cg23335304	2326.49	0.000527
cg24596008	-2117.92	0.000528
cg12942133	-345.373	0.000528
cg24774564	649.998	0.000528
cg23407507	6937.07	0.000529
cg22698358	2726.96	0.00053
cg14274991	-1619.58	0.000531
cg20396841	-438.182	0.000532
cg12061917	615.894	0.000532
cg00992846	-4708.86	0.000532
cg00148522	1009.43	0.000533
cg11869018	438.351	0.000535
cg25470324	2124.31	0.000536
cg05482722	-1876.06	0.000536
cg08614574	355.13	0.000537
cg22798214	-1177.65	0.000537
cg10201663	5544.54	0.000539
cg16828491	-657.591	0.000539
cg08084693	2837.45	0.00054
cg03672021	-384.514	0.000541
cg04575501	-252.716	0.000541
cg02335441	-1955.04	0.000541
cg26210447	-1688.33	0.000542
cg17008052	4270.08	0.000544
cg03142741	1474.04	0.000544
cg14330293	747.49	0.000545
cg20696698	-118.373	0.000545
cg27129048	-376.471	0.000546
cg08362738	-2944.46	0.000547
cg07553115	-271.763	0.000549
cg18709110	496.862	0.000552
cg20405017	1143.21	0.000555
cg08877967	967.202	0.000559
cg26283550	-3394.79	0.000562
cg10869159	-406.549	0.000565
cg18697636	944.998	0.000568
cg18449462	-315.847	0.000568
cg17037297	436.808	0.00057
cg13573040	1244.77	0.00057
cg15661671	-312.163	0.000571
cg24508021	2646.78	0.000571
cg09086179	-274.323	0.000573
cg13937075	-325.549	0.000575
cg16091895	-286.789	0.000575
cg26524263	2741.26	0.000577
cg02376524	-385.856	0.000578
cg08261988	-410.637	0.000579
cg19793904	-1489.86	0.000581
cg12501761	1054.37	0.000582
cg00454862	1457.97	0.000584
cg08301542	2313.47	0.000585
cg14340500	-364.352	0.00059
cg03372815	-266.447	0.000595
cg22500280	1516.2	0.000596
cg11141497	11327.8	0.000599
cg12688217	-1011.76	0.000599
cg01034884	1879.91	0.000599
cg21367923	2484.1	0.0006
cg05579598	436.409	0.0006
cg18985109	-1463.59	0.000601
cg06027835	-324.308	0.000602
cg01462829	3745.99	0.000604
cg17472432	-388.534	0.000605
cg22829182	-327.689	0.000605
cg04051152	1435.74	0.000606
cg19081270	2003.72	0.000608
cg19592637	560.053	0.000608
cg07753510	-320.587	0.000609
cg11217567	-2689.23	0.000614
cg08723064	317.026	0.000616
cg19869035	1253.22	0.000616
cg20025403	-332.946	0.000618
cg00027081	577.908	0.000619
cg13225177	-469.028	0.000619
cg10155960	-548.096	0.00062
cg13549303	-273.169	0.00062
cg08605965	1918.21	0.000621
cg17913306	-269.061	0.000622
cg21189054	1959.64	0.000626
cg00466819	-741.495	0.000628
cg15739437	-643.716	0.000628
cg19937618	-271.194	0.000633
cg17194240	7940.24	0.000637
cg14002772	1845.42	0.000637
cg03318314	-956.798	0.000637
cg01435118	-1076.12	0.000638
cg20731167	-293.301	0.00064
cg15421701	-3579.34	0.000641
cg26296119	-1168.94	0.000641
cg25547663	-418.518	0.000642
cg02770546	1339.16	0.000642
cg27370344	2073.42	0.000642
cg11717930	-310.61	0.000643
cg03327000	-407.665	0.000645
cg23972785	447.075	0.000645
cg24281651	-933.436	0.000646
ch.10.9918151R	-1180.24	0.000646
cg00274965	193.095	0.000649
cg25438440	-2628.42	0.000649
cg15165950	-483.288	0.000651
cg02634492	1462.68	0.000651
cg12208258	4152.32	0.000656
cg12989650	1231.65	0.000656
cg08604785	4469.97	0.000657
cg14597281	1554.98	0.000657
cg25279183	-329.926	0.000658
cg13521002	-803.534	0.000658
cg14828248	-304.612	0.000659
cg07428182	-293.156	0.000661
cg10246296	-665.804	0.000661
cg03766586	-426.965	0.000664
cg21429105	-728.974	0.000665
cg23432707	1322.84	0.000666
cg02583883	-236.332	0.000668
cg01237056	733.67	0.000673
cg11730100	-3408.16	0.000674
cg14117643	-1274.65	0.000674
cg04570624	-308.489	0.000675
cg22249956	-859.408	0.000675
cg03199955	-406.238	0.000678
cg24330906	-2295.34	0.000679
cg19190163	-842.019	0.00068
cg24026549	2339.19	0.000684
cg00763725	-272.386	0.000684
cg11252765	2061.62	0.000685
cg25604067	-1793.79	0.000685
cg01273287	-2692.72	0.000685
cg17811423	1268.7	0.000688
cg13709263	-1187.76	0.000689
cg04235223	1093.29	0.000691
cg15358052	-2666.97	0.000691
cg09354738	-288.387	0.000692
cg05913906	-3777.17	0.000694
cg04988423	2301.57	0.000694
cg16061436	-572.159	0.000695
cg05337761	187.563	0.000697
cg04070533	1640.39	0.000697
cg26233529	-4342.61	0.000699
cg15848449	-324.74	0.000699
cg08831996	3795.96	0.000701
cg01146808	-874.048	0.000701
cg26590623	869.196	0.000701
cg23269489	-327.204	0.000704
cg19154754	-2691.4	0.000707
cg00006815	-366.001	0.000708
cg12067736	561.637	0.000708
cg14928320	-487.724	0.000708
cg21586223	-761.539	0.000709
cg04382656	1126.43	0.00071
cg10711209	-4545.3	0.000711
cg08076508	-314.117	0.000712
cg09849688	1145.4	0.000712
cg16716035	-305.471	0.000713
cg24138084	-337.798	0.000713
cg00397851	3163.56	0.000713
cg24998816	2526.52	0.000714
cg01472026	-249.414	0.000715
cg17914143	-267.488	0.000716
cg15749141	888.436	0.000717
cg07311313	2120.74	0.000717
cg24946729	533.679	0.000718
cg04012082	-786.978	0.000719
cg04494789	3467.19	0.000721
cg00347850	-249.794	0.000723
cg20455959	-199.768	0.000724
cg00862041	-426.288	0.000724
cg11458217	-270.215	0.000726
cg03962691	1459.16	0.000728
cg02931660	359.424	0.00073
cg03505772	-209.957	0.000732
cg13744508	748.589	0.000733
cg16994783	-359.339	0.000733
cg20887442	634.696	0.000734
cg17421417	-1259.02	0.000736
cg18492804	487.861	0.000736
cg15185458	3052.49	0.000737
cg14240993	-944.175	0.000738
cg19861460	-1943.14	0.000739
cg05237932	2807.79	0.00074
cg08963265	-277.018	0.00074
cg10783042	-633.575	0.00074
cg23779047	-272.687	0.000741
cg04456662	-822.119	0.000743
cg06599170	1029.73	0.000744
cg17793621	3153.2	0.000745
cg12031078	-287.979	0.000746
cg05229403	3553.12	0.000746
cg00152799	231.432	0.000746
cg19523014	-257.644	0.000748
cg07982263	2928.58	0.000748
cg10388307	-599.499	0.000753
cg27540865	312.315	0.000755
cg20979081	548.163	0.000755
cg08046324	-319.066	0.000759
cg25875537	-1050.4	0.00076
cg05407106	334.576	0.000761
cg10071824	1484.66	0.000762
cg04713951	5678.26	0.000762
cg20724405	2553.43	0.000765
cg15627145	903.801	0.000765
cg14936904	-442.593	0.000767
cg05009707	521.251	0.000768
cg22069989	-260.019	0.000769
cg13266773	227.607	0.000769
cg24389730	1194.07	0.000772
cg24139895	-461.339	0.000772
cg13652795	488.47	0.000775
cg20388062	1225.91	0.000776
cg03735049	-564.399	0.000776
cg12899248	1203.9	0.000777
cg06443675	-373.506	0.000778
cg06061049	-6626.99	0.000778
cg01081720	-381.697	0.00078
cg11494656	834.143	0.00078
cg08578305	4662.46	0.000781
cg24676071	-1468.95	0.000783
cg08779783	-521.967	0.000783
cg11236246	-413.011	0.000784
cg20416767	-233.393	0.000784
cg09778422	-474.878	0.000785
cg18907495	1791.65	0.000788
cg10401879	1778.3	0.000789
cg00084131	768.458	0.00079
cg23675000	917.437	0.000791
cg21323637	-310.43	0.000792
cg01021547	-2280.32	0.000793
cg04470557	3004.82	0.000793
cg00798850	-2675.27	0.000794
cg26086785	-603.828	0.000794
cg02161824	-329.341	0.000796
cg00884663	1341.76	0.000796
cg00347369	680.609	0.000797
cg22330625	-867.299	0.000801
cg04036049	846.11	0.000802
cg01872216	3888.57	0.000802
cg07974890	-793.033	0.000805
cg15123087	-120.995	0.000805
cg26517491	-254.439	0.000811
cg14329673	-2442.02	0.000812
cg04926827	-416.095	0.000813
cg22822822	-878.878	0.000813
cg07385362	1054.8	0.000814
cg14845410	1340.49	0.000814
cg07765982	207.516	0.000815
cg07216133	640.78	0.000816
cg16723510	-242.238	0.000816
cg03290281	-651.323	0.000818
cg13920260	501.219	0.000819
cg10864404	-3452.67	0.000819
cg07430085	1679.02	0.000819
cg08755490	246.853	0.000828
cg26186879	1872.59	0.000828
cg12814550	-275.988	0.00083
cg17465112	-447.632	0.00083
cg02578087	-529.594	0.000831
cg09553014	-302.186	0.000833
cg05009066	-2476.38	0.000834
cg08769559	-782.522	0.000835
cg20486825	-251.063	0.000837
cg13699065	-326.83	0.000838
cg23986186	-432.443	0.000838
cg21635956	745.881	0.00084
cg13972124	1163.73	0.00084
cg11653314	-240.863	0.000841
cg16158407	-257.339	0.000842
cg06760279	2168.38	0.000842
cg15199886	-270.642	0.000843
cg10403906	2395.16	0.000848
cg00379371	-340.182	0.000849
cg17076780	949.025	0.00085
cg27153798	-354.561	0.000853
cg19736647	-326.796	0.000855
cg19491415	1424.89	0.000856
cg06526829	-463.058	0.000857
ch.3.69086826R	-1843.36	0.000861
cg19741073	-274.782	0.000862
cg17086900	1211.39	0.000863
cg08115220	-501.703	0.000864
cg05086798	-305.322	0.000865
cg06715672	-449.236	0.000865
cg23626986	1944.8	0.000865
cg00804338	-464.662	0.000869
ch.7.10564690F	-2859.87	0.00087
cg05085809	1623.62	0.000872
cg14555264	752.071	0.000872
cg05682479	806.674	0.000873
cg22540115	-1717.65	0.000875
cg27406070	-100.686	0.000877
cg05624921	1708.49	0.000878
cg05243629	1968.8	0.000878
cg23163644	-514.141	0.00088
cg15043318	1113.6	0.00088
cg17041152	2251.05	0.00088
cg19397320	3906.09	0.000883
cg02155675	708.567	0.000883
cg07137581	-303.683	0.000885
cg05385377	2685.41	0.000885
cg27049318	2767.66	0.000886
cg11863130	-316.61	0.000887
cg19495428	-1486.48	0.000889
cg10418630	-498.87	0.000889
cg05686194	3050.27	0.000889
cg24642039	1119.63	0.000889
cg04094482	-251.112	0.00089
cg26227225	156.218	0.000891
cg01244514	1057.78	0.000892
cg23898213	469.45	0.000893
cg05254946	-1230.52	0.000894
cg21290885	-507.173	0.000894
cg17412528	6344.98	0.000895
cg01910452	-312.406	0.000897
cg23959366	4535.85	0.000899
cg26979044	863.038	0.000899
cg01727302	772.235	0.0009
cg16190093	-330.573	0.0009
cg18016370	-245.123	0.0009
cg02629737	-364.559	0.000901
cg12970512	-974.727	0.000901
cg10538440	-849.61	0.000903
cg03933846	-343.595	0.000904
cg04424215	-541.801	0.000904
cg08327960	-214.843	0.000905
cg27175112	863.149	0.000905
cg05486872	-562.25	0.000906
cg07312966	-488.581	0.000907
cg08816194	187.999	0.000907
cg17488861	1364.74	0.000908
cg17386057	-1822.6	0.000909
cg03874229	1749.77	0.000909
cg01288258	-3951.82	0.00091
cg03422749	1584.27	0.000912
cg19973135	2889.84	0.000913
cg11079517	-349.766	0.000914
cg17028443	-406.241	0.000915
cg16613176	991.508	0.000916
cg20825323	-474.976	0.000918
cg22859597	1435.4	0.000918
cg21203420	2344.4	0.000919
cg03558222	-317.682	0.00092
cg16594779	-269.947	0.00092
cg15924566	2095.18	0.00092
cg13442966	1791.61	0.000923
cg02102717	2750.48	0.000925
cg26351479	-404.523	0.000929
cg26778358	-388.104	0.000929
cg01148786	2110.88	0.000929
cg03444122	1392.73	0.00093
cg01912955	-1307.89	0.00093
cg05137662	953.32	0.000932
cg26248486	3081.74	0.000934
cg03349935	-204.289	0.000934
cg05891054	-796.059	0.000934
cg08341673	-4840.23	0.000937
cg08087911	-301.316	0.000939
cg24978383	-256.104	0.000939
cg03350932	-404.184	0.000942
cg27346982	575.286	0.000943
cg17404000	-434.827	0.000944
cg27260927	-303.523	0.000944
cg01112452	-355.794	0.000944
cg25270201	-282.628	0.000944
cg11668529	997.983	0.000944
cg02497062	-552.119	0.000946
cg18503052	-258.915	0.000946
cg05991388	1340.91	0.000946
cg05462236	-262.864	0.000947
cg10871046	-642.344	0.000947
cg20300707	1911.15	0.000948
cg12622895	428.629	0.000948
cg13042575	-885.092	0.000949
cg09055743	1186.21	0.000951
cg21196927	331.846	0.000952
cg13663390	-270.771	0.000952
cg19506435	-686.634	0.000953
cg10792982	685.815	0.000953
cg19180514	-278.228	0.000955
cg00481999	-298.175	0.000955
cg06852103	-281.415	0.000955
cg05630320	-411.27	0.000956
cg09041183	833.332	0.000956
cg11340371	-334.872	0.000957
cg22522913	-239.672	0.000957
ch.10.80205838R	-1306.19	0.000958
cg22538664	1276.06	0.000962
cg20220865	428.353	0.000964
cg01558501	-529.288	0.000967
cg02384911	-985.493	0.000967
cg13645300	-229.816	0.000968
cg05136139	-724.028	0.000968
cg21544051	-327.225	0.00097
cg27564766	1035.54	0.000971
cg19212576	-302.368	0.000971
cg07254987	-2002.1	0.000971
cg19223622	3548.16	0.000972
cg06267144	-352.591	0.000973
cg18885999	2399.74	0.000973
cg15104702	-7132.13	0.000976
cg06438901	-278.162	0.000976
cg00409000	-221.318	0.000977
cg14137819	-238.235	0.000977
cg22860607	1001.11	0.000977
cg21374793	969.637	0.000979
cg06539629	-184.265	0.00098
cg20925955	1367.98	0.000983
cg00779763	-224.207	0.000984
cg20610619	1836.9	0.000984
cg10039267	383.242	0.000985
cg21686694	-1448.04	0.000985
cg13694867	2010.74	0.000986
cg23412653	-201.391	0.000986
cg14224937	-2413.24	0.000987
cg06482328	-270.1	0.000988
cg17192679	-370.276	0.000988
cg02467990	-2726.19	0.000989
cg19268357	5228.87	0.000991
cg00246980	-4028.05	0.000992
cg16405492	325.151	0.000992
cg27286863	-342.789	0.000994
cg26806511	-404.198	0.000995
cg18319763	-635.342	0.000995
cg01099541	-324.8	0.000996
cg18813691	398.954	0.000996
cg26983535	-240.411	0.000997
cg00271516	499.599	0.000998
cg02205962	-300.058	0.001
cg12457497	1198.97	0.001
cg26337123	3420.62	0.001001
cg01199950	-3088.47	0.001002
cg01056373	-282.597	0.001005
cg08938584	720.768	0.001006
cg06079646	-347.349	0.001007
cg03181214	-304.438	0.001008
cg27479815	-264.172	0.001009
cg25402895	-272.706	0.00101
cg18177819	1873.48	0.00101
cg00816548	-286.39	0.001012
cg17993282	-1803.04	0.001012
cg11467141	-1126.86	0.001014
cg10764196	471.628	0.001014
cg09192294	364.364	0.001017
cg24737468	-320.851	0.001017
cg01387220	-259.405	0.001018
cg21447147	1876.83	0.001019
cg21211357	-865.183	0.001019
cg01762011	-346.711	0.00102
cg10288278	-277.039	0.00102
cg00623388	-241.186	0.001024
cg14349378	-370.211	0.001025
cg14511665	6418.88	0.001026
cg25228188	-252.284	0.001026
cg25202370	1330.71	0.001026
cg03094481	-3012.64	0.001026
cg06578434	1140.09	0.001027
cg21198428	-262.199	0.001028
cg09969882	-103.75	0.001031
cg27121276	-366.689	0.001032
cg17942053	-1839.25	0.001032
cg03334316	-213.85	0.001034
cg15755924	-255.497	0.001035
cg06620254	-247.257	0.001036
cg00504034	1710.54	0.001036
cg14040868	2125.32	0.001037
cg25851984	4830.49	0.001041
cg00411843	-404.149	0.001043
cg18996334	-1841.05	0.001045
cg11459266	1233.52	0.001047
cg23126947	622.103	0.001047
cg11442732	-345.299	0.001048
cg20766178	-186.679	0.001048
cg06623227	786.544	0.001048
cg24554458	-2426.99	0.001051
cg19055639	-251.292	0.001051
cg10521153	-945.397	0.001053
cg24402975	-1508.15	0.001054
cg26344227	472.207	0.001056
cg10001949	-305.129	0.001056
cg13310805	-329.791	0.001056
cg15375586	-345.054	0.001056
cg09549170	1347.16	0.001056
cg04392266	-300.613	0.001057
cg02201836	-422.57	0.001058
cg24098326	-973	0.001058
cg09867302	-279.118	0.001059
cg05835802	3214.24	0.00106
cg07533159	1516.76	0.001061
cg20497120	-305.624	0.001063
cg22991506	-1385.95	0.001068
cg04943612	1469.76	0.001069
cg03918433	1200.23	0.001071
cg24643262	-731.491	0.001074
cg01342196	-1037.79	0.001074
cg07946630	-216.077	0.001075
cg13496662	838.887	0.001076
cg03173685	1530.86	0.001076
cg02408532	1099.8	0.001077
cg22975791	-324.898	0.001081
cg01242123	1144.07	0.001081
cg05782651	-317.934	0.001085
cg12130250	696.4	0.001086
cg12251508	-359.44	0.001086
cg23358612	1607.83	0.001088
cg23791568	1185.86	0.001088
cg25976672	1400.83	0.00109
cg25910467	-349.247	0.001091
cg00338685	-1225.56	0.001093
cg17877174	-332.25	0.001094
cg24743301	-598.462	0.001094
cg22208365	4627.32	0.001094
cg21916461	762.743	0.001095
cg07650392	-135.182	0.001096
cg26327984	374.745	0.001097
cg01596171	722.685	0.001099
cg22140583	-739.711	0.0011
cg00767637	-220.492	0.001101
cg09346871	1512.78	0.001101
cg24818939	-210.765	0.001102
cg06041068	-196.098	0.001104
cg14191108	-215.904	0.001108
cg04987734	647.036	0.001109
cg26510526	-338.753	0.00111
cg12663656	2600.03	0.001111
cg26173562	1343.09	0.001111
cg22818965	-424.018	0.001112
cg04498739	1851.85	0.001113
cg21763482	-1247.78	0.001115
cg04858597	2788.51	0.001115
cg20271300	-264.125	0.001115
cg20640026	2059.56	0.001115
cg14279997	1715.36	0.001115
cg17508273	-1672.59	0.001116
cg04731518	1090.98	0.001117
cg19332102	-2406.14	0.001118
cg01467903	-253.796	0.001119
cg05666607	3077.43	0.001124
cg22937762	1886.27	0.001125
cg05130312	248.559	0.001125
cg12045126	365.303	0.001125
cg07180121	-370.98	0.001126
cg03199221	1018.55	0.001126
cg23864202	1080.34	0.001126
cg19532356	-341.793	0.001127
cg22694480	2485.63	0.001129
cg21999614	-226.471	0.00113
cg04282788	-2786.24	0.001131
cg01577475	447.101	0.001132
cg11684889	-1614.46	0.001132
cg00812770	-254.414	0.001132
cg27049643	-215.789	0.001134
cg26071526	-576.637	0.001135
cg04635736	2567.86	0.001135
cg25967516	-367.033	0.001136
cg02364279	872.841	0.001136
cg25131551	916.257	0.001137
cg15027433	1177.61	0.001139
cg07911140	554.585	0.00114
cg08699977	-673.504	0.00114
cg14100214	791.886	0.001141
cg23622878	-525.833	0.001141
cg04703500	-294.823	0.001142
cg10511972	-465.465	0.001143
cg09410752	-620.386	0.001144
cg00140189	438.579	0.001145
cg04709809	-418.7	0.001147
cg21184951	647.152	0.001147
cg09119244	-302.584	0.001148
cg19731655	-597.056	0.00115
cg01456517	-1197.4	0.001151
cg16866678	1554.2	0.001153
cg16660345	1840.22	0.001154
cg27446570	962.395	0.001156
cg16627829	-1916.27	0.001157
cg13489005	-259.192	0.001157
cg06720669	-362.747	0.001158
cg13645113	-482.727	0.001158
cg03423123	-431.504	0.001159
cg06102777	-2720.53	0.001159
cg04965246	2066.81	0.00116
cg10959847	236.513	0.001161
cg14332653	693.933	0.001161
cg02579620	-329.397	0.001162
cg04743474	-377.874	0.001162
cg04436847	-390.073	0.001164
cg24536410	-743.323	0.001165
cg26624294	-307.676	0.001165
cg00765885	-328.346	0.001166
cg12517811	-258.279	0.001166
cg11337025	-266.197	0.001168
cg20792978	-268.166	0.001168
cg11409998	-301.994	0.001169
cg14354618	1596.51	0.001169
cg17467898	436.405	0.001171
cg09923855	-258.03	0.001171
cg22996009	935.957	0.001171
cg07215528	-275.933	0.001173
cg13443410	-293.133	0.001173
cg05551979	2685.71	0.001173
cg02510708	-223.578	0.001176
cg22320962	1571.15	0.001176
cg19421044	-275.093	0.001176
cg12753358	-476.672	0.00118
cg01019600	-276.797	0.001182
cg02450646	3068.47	0.001183
cg18898325	-462.531	0.001184
cg05049545	-246.142	0.001185
cg19549023	-456.918	0.001185
cg25456959	397.529	0.001185
cg22160511	851.405	0.001185
cg01910638	-886.302	0.001187
cg04836978	-339.415	0.00119
cg21658347	-1098.18	0.00119
cg25121589	-1020.75	0.00119
cg26700969	446.407	0.001191
cg26018738	4909.16	0.001192
cg12220696	-296.461	0.001194
cg24176680	1713.92	0.001194
cg00344709	-606.064	0.001194
cg03191359	-248.323	0.001195
cg07011790	-283.569	0.001197
cg27256435	-898.201	0.001197
cg02861178	-2510.54	0.001197
cg01993166	-3712.9	0.001198
cg26653824	-833.428	0.001199
cg00040455	-357.307	0.0012
cg22244192	-1210.22	0.001201
cg17337021	-261.04	0.001202
cg04217946	-263.234	0.001203
cg01984250	498.527	0.001204
cg04342295	-296.855	0.001204
cg02940221	-421.149	0.001205
cg06145357	412.16	0.001205
cg03590418	-256.545	0.001209
cg24749385	-841.753	0.001209
cg18087209	2793.8	0.001212
cg02785870	1286.97	0.001212
cg05872222	-515.853	0.001213
cg16327410	-2271.77	0.001214
cg12755246	-289.654	0.001214
cg10143752	798.321	0.001215
cg19696622	-328.027	0.001215
cg11871337	408.172	0.001216
cg00367047	-4184.1	0.001218
cg20102397	-4792.67	0.001219
cg25645198	-479.662	0.00122
cg02451467	-902.447	0.00122
cg04655243	-626.896	0.001223
cg25896944	-487.737	0.001224
cg23955970	776.399	0.001224
cg08724254	-954.047	0.001224
cg07174843	-780.753	0.001224
cg20015269	-204.722	0.001226
cg17917970	-264.273	0.001227
cg22665276	2083.37	0.001227
cg01010618	-319.694	0.001228
cg00253811	-307.487	0.001229
cg18695429	-398.505	0.001231
cg08348649	-248.923	0.001232
cg22625945	-256.021	0.001233
cg02243342	-2353.07	0.001233
cg24770158	-1350.07	0.001233
cg19860691	-252.831	0.001234
cg27505047	-300.045	0.001234
cg26809635	1574.7	0.001237
cg12526869	-370.839	0.001238
cg23317607	472.944	0.001239
cg10601171	1360.19	0.00124
cg01398912	-245.907	0.001242
cg25766534	-261.068	0.001243
cg22806015	3479.48	0.001243
cg08660555	2469.6	0.001244
cg16135771	652.882	0.001247
cg25436127	-302.749	0.001252
cg16531277	-221.301	0.001253
cg18099006	-288.332	0.001255
cg05522559	757.706	0.001256
ch.5.2173511R	-1197.12	0.001256
cg24366127	3449.6	0.001257
cg14243623	2956.18	0.001257
cg26307355	-1022.92	0.001258
cg12530936	-401.853	0.001258
cg01288367	-298.102	0.001259
cg12720637	-291.412	0.001259
cg13621101	1715.5	0.001261
cg20966148	-1526.48	0.001261
cg12583659	-4721.47	0.001262
cg04711338	3346.55	0.001264
cg02628002	1793.18	0.001267
cg06698292	-662.911	0.001267
cg06164717	-247.672	0.001268
cg24264679	-223.619	0.001268
cg16431713	-259.265	0.001269
cg24888621	-249.2	0.001269
cg00834229	-325.215	0.00127
cg25813820	-323.055	0.001271
cg04079538	-1078.29	0.001273
cg14097117	1456.31	0.001273
cg18885073	-303.401	0.001277
cg01755617	-311.46	0.001279
cg07779826	831.76	0.001279
cg10512285	-462.438	0.001279
cg26013733	-1475.71	0.001279
cg17113936	-3027.4	0.001281
cg03765359	-310.757	0.001284
cg13839778	-324.521	0.001284
cg14586560	-309.5	0.001284
cg14788749	1258.47	0.001287
cg21158178	-431.934	0.001291
cg13181284	-824.983	0.001291
cg21911834	-443.746	0.001292
cg26918720	-413.523	0.001292
cg08973646	-292.665	0.001295
cg05578291	-318.739	0.001296
cg15477680	2285.5	0.001297
cg16894263	-225.802	0.001298
cg10034642	2290.52	0.001299
cg05534333	-205.7	0.0013
cg09824104	-355.486	0.0013
cg14667871	3581.47	0.001301
cg27338653	837.482	0.001301
cg09132102	886.482	0.001301
cg12294506	4022.45	0.001306
cg03714110	-1314.91	0.001307
cg21397157	-259.917	0.001308
cg06118626	3943.3	0.00131
cg07150680	-244.333	0.00131
cg24537512	1038.8	0.00131
cg12670862	-2610.76	0.00131
cg23888440	-614.838	0.001311
cg26461855	1115.53	0.001312
cg01579322	-239.312	0.001313
cg07870985	-494.627	0.001313
cg00525383	-348.846	0.001314
cg16749235	-2150.73	0.001315
cg12434779	-399.319	0.001315
cg07557491	968.825	0.001315
cg16870351	-269.884	0.001317
cg01219451	-413.423	0.001317
cg04190002	-1666.5	0.001318
cg17828773	-503.043	0.001319
cg22882665	1904.85	0.00132
cg11471507	-275.142	0.00132
cg25529889	-325.513	0.001321
cg05375065	-271.952	0.001322
cg13828067	-239.585	0.001322
ch.11.868182R	1868.88	0.001322
cg00622389	-399.989	0.001323
cg26817974	-391.3	0.001324
cg16946997	-299.659	0.001324
cg24479484	-214.227	0.001324
cg26907889	-307.894	0.001324
cg22823767	-250.161	0.001325
cg04129469	-1004.26	0.001325
cg22655251	-551.041	0.001326
cg18159654	-249.279	0.001327
cg01396391	191.799	0.001328
cg08873063	-248.682	0.001328
cg13528570	-91.8702	0.001328
cg07890967	625.041	0.001329
cg05452887	-228.851	0.00133
cg16616362	-612.826	0.00133
cg19481013	-403.806	0.00133
cg25697726	-311.678	0.001331
cg27483072	551.223	0.001331
cg23647037	-507.997	0.001332
cg21964551	3049.51	0.001333
cg20156391	-4191.44	0.001334
cg23708288	-314.827	0.001334
cg22817647	-241.027	0.001335
cg00748226	-1215.83	0.001335
cg17958315	3763.04	0.001336
cg13784195	605.505	0.001336
cg01809408	-265.49	0.001337
cg07056550	-434.787	0.001338
cg12546665	-630.268	0.001338
cg24336152	-262.187	0.001338
cg24534566	1384.86	0.001339
cg22913932	-414.771	0.001341
cg10899660	-484.191	0.001341
cg20236995	-1207.34	0.001341
cg13522279	511.194	0.001344
cg15394998	-2260.19	0.001344
cg02249950	719.631	0.001344
cg23693169	2979.54	0.001345
cg00046099	-208.925	0.001346
cg05757654	3341.89	0.001346
cg21501064	-487.289	0.001347
cg03878985	-266.01	0.001348
cg00139317	-224.092	0.001349
cg04748497	-362.106	0.001349
cg09024810	-585.913	0.001349
cg00823357	-262.443	0.00135
cg26295272	-529.844	0.00135
cg07222863	-1025.06	0.001351
cg20089538	-3889.71	0.001352
cg05806018	-197.966	0.001353
cg02061213	-255.669	0.001354
cg09285672	-256.459	0.001355
cg08300622	-259.805	0.001358
cg27389609	-373.35	0.001358
cg12678274	-1688.6	0.00136
cg14144229	-2296.71	0.00136
cg05374090	-219.666	0.001361
cg09975171	-282.418	0.001361
cg02461114	2738.9	0.001361
cg23545258	2307.49	0.001363
cg16484811	-2000.25	0.001364
cg00192980	-221.047	0.001365
cg14854487	-272.937	0.001366
cg01807433	1129.24	0.001366
cg26722446	-4551.93	0.001367
cg05210373	856.245	0.001369
cg27296664	-301.865	0.00137
cg27502296	-348.3	0.00137
cg15208525	605.797	0.001373
cg01828474	-214.922	0.001374
cg04967538	-272.285	0.001374
cg13713253	533.408	0.001375
cg06900514	900.796	0.001376
cg05056120	-1838.09	0.001376
cg26053249	-1982.79	0.001377
cg04426842	1552.72	0.001377
cg08656326	-570.647	0.001378
cg01911846	-282.398	0.001379
cg10310824	-277.246	0.001379
cg21154617	2506.24	0.001379
cg06624970	-274.947	0.00138
cg27112414	-290.627	0.00138
cg22776392	175.283	0.00138
cg02156769	-854.208	0.00138
cg00025211	-1140.89	0.001381
cg17648878	-1316.76	0.001381
cg08841290	-228.2	0.001382
cg24728008	-314.46	0.001383
cg00580978	2601.47	0.001384
cg20066782	1069.14	0.001384
cg20453549	-311.076	0.001385
cg03598440	-348.943	0.001386
cg06340118	-517.777	0.001386
cg08615635	-353.033	0.001387
cg26122495	-317.623	0.001388
cg08447449	-351.775	0.001389
cg01733439	-258.63	0.001389
cg04283377	-497.883	0.001389
cg13368805	-322.971	0.00139
cg10121865	1460.09	0.00139
cg17978425	-525.609	0.001392
cg09472430	-329.974	0.001392
cg05874882	441.527	0.001393
cg24334438	-574.184	0.001393
cg26259363	-1517.33	0.001393
cg21459739	-455.016	0.001395
cg08761643	1310.67	0.001397
cg01210880	-347.181	0.001399
cg02166322	-322.766	0.001399
cg17775003	987.49	0.0014
cg03828160	-207.581	0.001402
cg26822601	-284.272	0.001404
cg01322142	-631.283	0.001404
cg11082779	-933.96	0.001405
cg09325158	1984	0.001405
cg05211480	-382.39	0.001406
cg02597128	-388.913	0.001407
cg01364818	-204.621	0.001408
cg01569295	-566.041	0.001408
cg25127732	-277.039	0.001409
cg27485646	-218.641	0.001411
cg27501723	-221.126	0.001412
cg17146473	3396.73	0.001413
cg05689984	770.962	0.001413
cg05208878	-670.439	0.001413
cg23949973	-431.74	0.001414
cg09154826	1909.94	0.001415
cg21331812	-262.015	0.001416
cg24414788	688.609	0.001416
cg05899999	-247.332	0.001418
cg03024372	1776.61	0.001418
cg14949922	-317.311	0.001419
cg11558705	1703.24	0.001419
cg18113107	-1399.45	0.001419
cg05909553	6004.9	0.00142
cg01384686	-238.543	0.00142
cg15513227	-1798.43	0.001421
cg25132467	-207.692	0.001422
cg21306973	-324.283	0.001424
cg25206760	-416.12	0.001424
cg24277788	-1725.79	0.001424
cg14522803	1249.75	0.001424
cg26509569	1955.31	0.001427
cg23871507	707.471	0.001428
cg15706156	-429.984	0.001429
cg16164539	531.701	0.00143
cg22891287	5294.51	0.001431
cg13622893	-364.136	0.001431
cg02896361	-325.153	0.001432
cg15771597	-313.3	0.001434
cg04455030	-392.463	0.001436
cg12384989	-240.622	0.001436
cg12472203	-353.957	0.001436
cg24787823	-323.223	0.001437
cg23485807	323.883	0.001438
cg07527909	1949.93	0.001439
cg17788031	-252.434	0.001441
cg12123671	1124.18	0.001441
cg09122412	-654.797	0.001441
cg25217842	-2698.27	0.001442
cg25685741	-239.344	0.001442
cg00611101	-317.154	0.001443
cg08483316	1645.42	0.001443
cg13532816	-291.945	0.001445
cg01293417	-253.843	0.001447
cg08104711	-239.408	0.001447
cg04027312	-223.143	0.001448
cg06170215	-321.151	0.001449
cg07674075	-213.454	0.00145
cg08458637	1551.1	0.00145
cg03950785	-374.668	0.001454
cg21481950	490.23	0.001455
cg12753851	-620.08	0.001457
cg10315562	-234.075	0.001458
cg10724771	5156.28	0.00146
cg07253552	-307.434	0.00146
cg17775340	-309.252	0.001461
cg02889909	3065.13	0.001463
cg00641632	-5381.55	0.001463
cg16798761	-478.21	0.001463
cg21295476	1776.62	0.001465
cg21410798	-423.954	0.001465
cg02934281	-346.641	0.001471
cg22012543	-259.55	0.001472
cg23903597	-876.86	0.001472
cg27433982	-231.913	0.001474
cg23545272	-257.884	0.001474
cg27415655	842.338	0.001475
cg01971085	1523.78	0.001477
cg25125652	-298.223	0.001477
ch.10.15292952R	-928.337	0.001477
cg16264214	1278.89	0.001479
cg14210943	-335.362	0.001479
cg22525895	-382.656	0.001479
cg16003049	830.186	0.00148
cg03753611	-469.191	0.001483
cg26394916	563.572	0.001483
cg05143403	-275.676	0.001484
cg20497334	-287.236	0.001484
cg08697944	-236.621	0.001485
cg13540126	-213.854	0.001486
cg14867863	-302.91	0.001486
cg18723937	-1187.51	0.00149
cg18701656	-337.877	0.00149
cg09530810	1130.6	0.00149
cg16245086	-261.624	0.001491
cg26307820	-4398.71	0.001491
cg25285720	1265.48	0.001492
cg02650317	2765.45	0.001492
cg05085049	-362.489	0.001493
cg06921685	-329.342	0.001493
cg16832275	-265.025	0.001494
cg22784592	-308.438	0.001496
cg03207732	3493.88	0.001496
cg02458945	-1772.71	0.001496
cg21729122	-375.998	0.001497
cg11300809	-417.502	0.001497
cg03946442	-255.346	0.001499
cg26792541	-218.434	0.001499
cg27479634	-890.07	0.001499
cg15521289	-298.535	0.0015
cg21888438	-368.38	0.0015
cg01817069	-232.856	0.0015
cg13781096	583.505	0.0015
cg12284142	-223.565	0.001502
cg27606669	-367.62	0.001502
cg05419227	-355.522	0.001504
cg14242042	2876.61	0.001505
cg10191725	-238.995	0.001506
cg18231114	-959.563	0.001506
cg05890011	-209.006	0.001507
cg19888047	-415.899	0.001508
cg18444589	1521.65	0.001509
cg06758848	-638.285	0.00151
cg20371650	-321.952	0.00151
cg09350341	-929.955	0.001511
cg06135650	-663.818	0.001512
cg04932755	-409.096	0.001513
cg12418985	-1899.66	0.001515
cg24737783	-884.308	0.001515
cg10067538	699.663	0.001516
cg01654820	792.47	0.001517
cg05185776	-292.616	0.001517
cg20855303	-290.35	0.00152
cg21224286	-323.724	0.00152
cg15498451	682.49	0.001521
cg00669746	1128.98	0.001521
cg04681171	-253.853	0.001523
cg08651064	2943.65	0.001523
cg21760862	-216.864	0.001524
cg23980176	-1278.03	0.001525
cg14514569	-840.488	0.001526
cg06847168	-1031.47	0.001528
cg24123479	-2944.23	0.001529
cg10655258	1913.1	0.001529
cg07927909	-109.863	0.001529
cg27381383	-248.722	0.00153
cg24052239	-261.26	0.001531
cg21690979	4989.24	0.001532
cg02696879	-3799.23	0.001532
cg13244998	-171.522	0.001533
cg16745844	849.153	0.001534
cg07798892	4343.81	0.001538
cg16488382	-383.533	0.001538
cg13337307	1599.4	0.001538
cg19596050	-805.611	0.001539
cg25846190	-199.607	0.001541
cg17626671	329.263	0.001541
cg10801213	-271.818	0.001542
cg25741192	2094.52	0.001542
cg05237609	-346.113	0.001543
cg08476892	-321.151	0.001543
cg14528916	-718.001	0.001543
cg23490611	743.617	0.001544
cg16357921	1595.02	0.001544
cg00968771	-433.991	0.001545
cg12614178	-258.954	0.001545
cg19954374	-3618.16	0.001545
cg15727409	-330.053	0.001546
cg00616447	-1233.52	0.001546
cg08446187	-237.797	0.001547
cg00268831	592.471	0.001547
cg09031836	-302.753	0.001549
cg24592576	-1596.6	0.001549
cg19409088	-3746.33	0.00155
cg05135828	-262.226	0.001551
cg20121427	-279.55	0.001551
cg06525551	-394.422	0.001551
cg15579650	-219.414	0.001552
cg21604054	-322.245	0.001553
cg07525100	-250.127	0.001554
cg13680016	-255.996	0.001555
cg04465201	-2813.86	0.001555
cg14455613	-1390.4	0.001556
cg26617508	-404.761	0.001557
cg08822136	-613.213	0.001557
cg21951457	-604.449	0.001558
cg13023833	-186.829	0.001559
cg25111554	5101.59	0.00156
cg11617771	1030.66	0.001561
cg02805922	-251.544	0.001563
cg04012614	-231.938	0.001563
cg10001778	-312.222	0.001565
cg15235844	520.997	0.001565
cg16647914	-294.079	0.001565
cg05558522	-279.666	0.001566
cg09167861	-288.401	0.001566
cg01381545	-488.754	0.001569
cg22526309	-262.642	0.001569
cg16417876	934.767	0.00157
cg22145512	806.775	0.00157
cg23935261	-1056.01	0.001572
cg19162841	-260.132	0.001574
cg14981176	1751.92	0.001575
cg17398485	-256.883	0.001576
cg04730882	-1173.8	0.001579
cg22279507	-1231.99	0.001579
cg05861409	-304.536	0.00158
cg04602218	-356.832	0.001581
cg19063343	-289.479	0.001582
cg27047283	-277.341	0.001584
cg02288522	-2647.79	0.001584
cg24054653	-386.437	0.001584
cg26059639	-245.535	0.001585
cg07795402	2511.68	0.001585
cg12510923	-423.946	0.001585
cg22827938	-264.557	0.001586
cg23112505	-242.42	0.001587
cg19057882	2479.97	0.001587
cg20085077	-222.749	0.001588
cg20332806	-310.627	0.001589
cg10104129	776.359	0.001589
cg19471462	476.993	0.00159
cg08437035	432.832	0.00159
cg26994413	1009.88	0.00159
cg23064627	-226.513	0.001594
cg02290791	-1575.49	0.001594
cg05555725	-422.089	0.001596
cg00810883	-499.027	0.001598
cg20595745	-826.627	0.001598
cg12728820	-436.686	0.001599
cg10273882	-267.474	0.0016
cg14214586	-274.363	0.001602
cg02678356	-320.92	0.001602
cg12747584	769.492	0.001604
cg02055404	-377.247	0.001604
cg26953640	1586.94	0.001605
cg26764180	-290.243	0.001608
cg05441864	-254.716	0.001608
cg13539181	-362.924	0.00161
cg20778411	-269.646	0.00161
cg23524524	-352.742	0.00161
cg24090202	1725.28	0.00161
cg09786233	-314.056	0.001612
cg23503517	-214.593	0.001613
cg22276991	-289.042	0.001613
cg04675306	-202.855	0.001615
cg23909164	-260.28	0.001615
cg21315530	3945.32	0.001615
cg22662834	-241.399	0.001616
cg21035907	-126.304	0.001616
cg20818151	-289.021	0.001619
cg17873750	-401.603	0.001619
cg18523921	4965.85	0.001619
cg14430524	-237.139	0.001621
cg11550332	-339.006	0.001622
cg25496213	-380.31	0.001623
cg24156746	-269.513	0.001624
cg06687489	-897.345	0.001627
cg02634916	-271.78	0.001628
cg21905818	-261.072	0.001628
cg04235413	1028.46	0.001628
cg06705078	-253.43	0.001629
cg12177454	-269.254	0.001629
cg23862713	-332.427	0.001631
cg10105844	-272.821	0.001632
cg08100618	-279.103	0.001633
cg14127907	-467.836	0.001633
cg27470278	-278.376	0.001634
cg17185401	3550.92	0.001634
cg13806616	-409.588	0.001634
cg12625293	1752.52	0.001635
cg08416046	-389.421	0.001636
cg19011478	-393.827	0.001636
cg19572242	-291.326	0.001636
cg23085666	-2937.18	0.001637
cg11036643	-325.528	0.001637
cg12576145	-202.347	0.001638
cg16953297	569.073	0.001639
cg09523186	-294.951	0.00164
cg18734304	2405.11	0.00164
cg22343001	-219.701	0.00164
cg05100268	-272.676	0.001641
cg17292622	-221.067	0.001642
cg10107529	-542.343	0.001643
cg07342016	-340.619	0.001645
cg02839557	-235.724	0.001646
cg17920241	-258.459	0.001646
cg27613473	-954.95	0.001646
cg25063710	-289.825	0.001646
cg24790801	-191.777	0.001647
cg03048084	-1017.61	0.001648
cg24112882	-267.702	0.001649
cg14442616	156.595	0.00165
cg25529319	-350.872	0.001651
cg15165114	-187.362	0.001652
cg05849149	-240.462	0.001655
cg01261086	793.547	0.001655
cg24268035	-152.605	0.001656
cg25947773	1067.41	0.001657
cg05223760	-295.958	0.001658
cg22332696	335.058	0.001658
cg23277098	-216.831	0.001658
cg10016783	-259.417	0.001659
cg05432305	2699.23	0.001659
cg10195234	1065.95	0.001659
cg18536644	-922.304	0.001659
cg24863802	-238.027	0.001662
cg03487706	-218.267	0.001662
cg18108669	-1251.19	0.001663
cg03046946	-417.776	0.001663
cg22785672	-453.042	0.001664
cg10723245	-344.987	0.001665
cg15511490	-271.962	0.001666
cg06093412	-405.798	0.001668
cg00698744	-324.03	0.00167
cg12234426	2575.97	0.001671
cg20057595	-243.713	0.001671
cg14025029	-1338.23	0.001671
cg13791938	-4234.61	0.001672
cg04068914	-802.755	0.001672
cg10959786	-2023.96	0.001674
cg07343790	-303.885	0.001675
cg00337921	-215.475	0.001676
cg12158214	-186.452	0.001676
cg03560586	-883.687	0.001676
cg18817143	-347.369	0.001679
cg00604086	-249.622	0.001679
cg10743239	-444.536	0.001679
cg22471695	-213.128	0.001679
cg16107992	-305.914	0.00168
cg02773050	-251.17	0.001682
cg13113011	-403.056	0.001682
cg09346904	-5475.68	0.001682
cg20340631	-253.21	0.001683
cg20439892	-205.633	0.001685
cg18995182	-503.528	0.001686
cg10698069	-259.968	0.001687
cg11281291	-226.996	0.001687
cg20584415	-309.29	0.001688
cg01086462	212.967	0.001689
cg00021527	3489.81	0.001689
cg11369993	-229.694	0.00169
cg13801593	-293.234	0.00169
cg08695223	-231.942	0.001691
cg12134602	-93.9533	0.001692
cg01406341	-1831.66	0.001694
cg12543132	-309.474	0.001695
cg12586718	-274.803	0.001696
cg13214937	-470.403	0.001696
cg12980185	-265.283	0.001698
cg01290688	-263.163	0.001698
cg24194941	-224.032	0.001698
cg19365706	-3794.12	0.001699
cg27443052	550.29	0.001699
cg17959129	899.784	0.001699
cg14970569	-225.836	0.0017
cg26777746	-312.17	0.0017
cg22645859	-260.17	0.001701
cg21773962	-240.64	0.001702
cg06819963	-3205.15	0.001702
cg10864286	-520.458	0.001702
cg11674735	-352.006	0.001702
cg21983484	-196.447	0.001703
cg00437258	-294.837	0.001703
cg03858262	-270.081	0.001704
cg05704524	-238.003	0.001705
cg19525496	-321.077	0.001705
cg24274662	-281.561	0.001705
cg26467949	-798.106	0.001705
cg03771456	-1266.32	0.001706
cg27385773	1333.28	0.001706
cg09834142	-282.16	0.001708
cg01840128	-861.532	0.001711
cg05961595	-316.394	0.001712
cg21016188	-206.255	0.001713
cg25499687	-270.62	0.001714
cg14113240	-296.548	0.001714
cg22134140	-248.545	0.001715
cg14691388	-963.468	0.001715
cg24923684	4617.73	0.001716
cg23483251	-381.096	0.001717
cg26937423	-445.1	0.001718
cg06558952	-243.382	0.001718
cg26715986	566.618	0.001718
cg20018767	-369.589	0.001719
cg09549726	1378.31	0.001719
cg07908142	-455.868	0.001719
cg14871604	-255.907	0.00172
cg21692664	-458.353	0.001721
cg21857346	826.862	0.001721
cg25129414	-238.418	0.001722
cg08106066	-572.15	0.001722
cg18467978	517.765	0.001722
cg04751297	347.776	0.001724
cg05239680	-341.553	0.001726
cg18780751	-321.339	0.001726
cg13232664	-298.891	0.001728
cg09227616	-250.421	0.001728
cg16637019	-259.439	0.001732
cg23881693	-420.582	0.001734
cg05083020	-431.12	0.001734
cg19092293	-295.79	0.001734
cg10274815	-219.478	0.001735
cg21903569	-291.258	0.001735
cg23709838	-428.751	0.001735
cg09239524	-1304.42	0.001735
cg17385175	-423.063	0.001737
cg08357313	209.943	0.001737
cg10869581	-234.216	0.001739
cg12405775	-1081.83	0.001739
cg24715682	2375.99	0.00174
cg26234774	-398.533	0.001741
cg14314132	-195.408	0.001741
cg06853823	-2839.66	0.001742
cg09253663	-223.392	0.001742
cg03065503	-822.211	0.001743
cg21284493	-216.86	0.001745
cg06270497	-407.211	0.001746
cg11617816	440.729	0.001746
cg23852001	-360.215	0.001747
cg05103731	-296.429	0.001747
cg05986195	862.352	0.001748
cg13203541	-213.054	0.001749
cg02018277	262.952	0.001749
cg04882894	-354.536	0.00175
cg10699291	812.857	0.00175
cg03388293	2051.33	0.00175
cg05452742	1061.62	0.001752
cg22831607	-2342.33	0.001755
cg23834064	-2267.03	0.001756
cg00581583	-301.178	0.001756
cg03959079	473.137	0.001756
cg00029931	-243.104	0.001758
cg09414783	-2760.69	0.001758
cg03219705	-283.549	0.001759
cg02902015	-278.86	0.001759
cg22044840	-336.108	0.00176
cg12623328	-270.438	0.00176
cg11574970	2160.96	0.001761
cg06731599	-279.163	0.001762
cg11633086	-389.068	0.001762
cg05859308	-1483.02	0.001762
cg05361475	1035.31	0.001763
cg17547524	-206.631	0.001764
cg25223408	-320.458	0.001764
cg14928964	-243.455	0.001766
cg03576039	-277.558	0.001768
cg18742441	-235.893	0.001769
cg25129384	5437.98	0.001769
cg02285579	-259.251	0.00177
cg00613562	542.781	0.001771
cg03280620	3566.16	0.001771
cg13338084	-258.538	0.001772
cg01002288	939.342	0.001773
cg00607036	-305.968	0.001773
cg03692228	-337.424	0.001773
cg05599151	-291.014	0.001775
cg17056186	-329.56	0.001775
cg23380397	1008.99	0.001775
cg12064531	-232.497	0.001776
cg18934106	-919.436	0.001776
cg22705918	-1971.09	0.001777
cg00666173	-200.184	0.001778
cg03704667	1227.74	0.001779
cg03100923	-378.689	0.00178
cg14550383	-292.974	0.00178
cg13612275	-206.529	0.001781
cg23834765	-227.072	0.001782
cg18989810	-222.468	0.001783
cg03821767	1127.56	0.001783
cg10318351	-271.837	0.001783
cg12007683	799.507	0.001783
cg14295915	-204.07	0.001784
cg06818142	-267.587	0.001784
cg22861340	1857.77	0.001786
cg05782975	-217.202	0.001786
cg17928317	542.457	0.001786
cg16488059	-242.376	0.001787
cg19998137	-249.486	0.00179
cg08542066	-183.575	0.00179
cg07446674	-203.981	0.001791
cg12614283	800.702	0.001791
cg26705960	2277.45	0.001793
cg01933421	1053.75	0.001793
cg04029630	-245.15	0.001793
cg13012525	-374.106	0.001793
cg08608532	5446.76	0.001794
cg12935118	-201.848	0.001795
cg02986546	5276.35	0.001797
cg11871549	-377.021	0.001797
cg25576048	-218.997	0.001797
cg26692046	3305.11	0.001798
ch.6.3068315F	-1778.48	0.001798
cg14369455	-1461.59	0.0018
cg20300651	-3181.37	0.001803
cg02003183	616.34	0.001804
cg16211147	-234.013	0.001805
cg05707815	-240.382	0.001805
cg17466318	-283.833	0.001806
cg12239861	-980.717	0.001806
cg07826058	-199.419	0.001807
cg11244795	-1538.38	0.001807
cg02081905	-2666.76	0.001808
cg14868996	-348.199	0.001809
cg11237883	5098.02	0.001809
cg01308913	-392.893	0.00181
cg23066860	-289.045	0.00181
cg01348758	-472.191	0.001811
cg08848711	-204.693	0.001815
cg13130271	-184.45	0.001815
cg13918312	-287.171	0.001815
cg17811760	-261.804	0.001817
cg08728127	-588.528	0.00182
cg23832787	1627.73	0.001822
cg20832009	-369.408	0.001822
cg17548613	-240.768	0.001825
cg03038395	-223.156	0.001825
cg12812583	2222.27	0.001826
cg00216997	-296.931	0.001826
cg06981242	-310.054	0.001826
cg09971892	455.171	0.001826
cg23154024	-207.45	0.001827
cg01748699	1388.83	0.001827
cg20420363	-302.171	0.001828
cg23731466	-735.746	0.001828
cg26267038	-319.092	0.001829
cg16224163	850.482	0.001829
cg12944030	-334.179	0.001831
cg16931770	-1132.25	0.001831
cg17203703	-297.996	0.001831
cg07570113	577.452	0.001833
cg09514431	-200.59	0.001834
cg21480420	-253.47	0.001834
cg17360854	982.899	0.001834
cg07297906	-237.969	0.001834
cg22651103	-418.06	0.001836
cg10575170	-353.198	0.001838
cg25943986	-217.042	0.001838
cg13571540	-276.122	0.001839
cg01039990	-298.63	0.00184
cg18515545	-320.511	0.00184
cg04746792	-249.994	0.001842
cg26928080	1562.66	0.001843
cg15821544	1053.89	0.001844
cg00406369	-882.694	0.001844
cg06635059	-653.916	0.001844
cg16411111	-265.722	0.001845
cg21781308	-412.508	0.001845
cg09720515	-243.028	0.001846
cg14570389	-300.777	0.001846
cg12333737	-1741.68	0.001848
cg20767561	-252.382	0.001849
cg15905320	-209.707	0.00185
cg09912841	-336.29	0.001851
cg05835545	-332.895	0.001852
cg04369555	-320.564	0.001852
cg22208280	493.212	0.001852
cg00569673	485.272	0.001853
cg10873964	-383.297	0.001854
cg16258223	1006.67	0.001856
cg17149359	-279.399	0.001857
cg13516940	-239.801	0.001857
cg13616144	-284.995	0.001857
cg00988678	-270.758	0.001858
cg05192472	-288.044	0.001858
cg03485809	-358.453	0.001859
cg15043989	2837.12	0.00186
cg12457529	1749.88	0.001861
cg26581933	-269.259	0.001862
cg15259400	-355.736	0.001864
cg03770877	-1117.2	0.001864
cg21531685	2077.07	0.001865
cg24014822	-2737.84	0.001866
cg15639842	1473.36	0.001866
cg15336705	515.841	0.001867
cg07569216	-499.156	0.001868
cg25547957	-2243.61	0.001869
cg11072201	-237.542	0.001869
cg16343842	-246.726	0.001869
cg17571554	-240.021	0.001869
cg11049305	-364.003	0.00187
cg03056321	-338.408	0.001871
cg16827289	-4453.46	0.001871
cg21889537	-395.266	0.001871
cg07912337	-184.286	0.001873
cg13649400	-236.438	0.001873
cg13675050	-619.398	0.001877
cg20060451	3468.44	0.001877
cg08782677	-212.135	0.001877
cg02874768	1745.97	0.001877
cg10482495	-231.475	0.001879
cg22784595	-866.73	0.001879
cg14306994	-379.609	0.00188
cg12650780	-257.909	0.001882
cg22051787	170.034	0.001884
cg03905487	-244.179	0.001885
cg23696472	-174.772	0.001885
cg12447744	-1359.95	0.001885
cg11102619	-478.174	0.001886
cg13489115	-1398.27	0.001887
cg13984511	-282.158	0.001888
cg12938239	-2744.38	0.001888
cg18233735	-280.214	0.001889
cg22874893	3434.83	0.001892
cg00128732	-3852.02	0.001892
cg12932046	-399.471	0.001894
cg15304404	-1109.78	0.001895
cg22417589	-281.212	0.001897
cg03044096	-1064.87	0.001897
cg14070275	-925.5	0.001897
cg12891195	-1147.04	0.001898
cg21046413	-221.287	0.001898
cg09547025	-302.712	0.001898
cg15224006	-283.575	0.001899
cg14353201	-347.413	0.001899
cg03213202	-414.487	0.0019
ch.14.560311R	-1352.73	0.0019
cg04916984	-3033.36	0.001901
cg17473615	-362.926	0.001902
cg26917828	3450.22	0.001902
cg08689445	-383.497	0.001902
cg12056017	948.481	0.001902
cg04222159	1698.34	0.001903
cg05543049	1760.36	0.001903
cg08015776	5813.69	0.001903
cg12447182	-211.52	0.001904
cg16118212	1667.85	0.001904
cg04419856	1081.61	0.001907
cg27268436	-333.77	0.001908
cg01884384	-316.681	0.00191
cg11565248	-357.594	0.00191
cg17040113	2469.29	0.00191
cg14291919	1102.14	0.001911
cg08586423	-346.982	0.001911
cg19616372	-221.769	0.001912
cg11189107	736.634	0.001912
cg07516457	-290.992	0.001913
cg23936476	-210.702	0.001913
cg14350257	806.473	0.001913
cg14577211	1444.93	0.001913
cg18641697	-400.988	0.001914
cg20636248	1750.5	0.001914
cg00910720	-241.789	0.001915
cg16595877	-596.114	0.001915
cg01634644	-1667.22	0.001918
cg23680821	-840.467	0.001919
[truncated: 26,459 more rows]
